# Supplementary material for: Metabolic Reprogramming Induced by Aging Modifies the Tumor Microenvironment
Source: Cells. 2024 Oct 17;13(20):1721. doi: 10.3390/cells13201721 (PMC11506685; doi:10.3390/cells13201721)
Supplement: Supplementary file 1 [file cells-13-01721-s001.zip]

Archive with 2 entries (2 files):
- cells-3243962-supplementary/Supplenmentary Figures.pdf
- cells-3243962-supplementary/Supplenmentary Tables.xlsx
