# Supplementary material for: Metabolic Reprogramming Induced by Aging Modifies the Tumor Microenvironment
Source: Cells. 2024 Oct 17;13(20):1721. doi: 10.3390/cells13201721 (PMC11506685; doi:10.3390/cells13201721)
Supplement: Supplementary file 1 [file cells-13-01721-s001.zip › cells-3243962-supplementary/Supplenmentary Tables.xlsx]

## Sheet: Table S1
Table S1. Summary table of 3486 metabolic pathway pairs among 84 metabolic pathways in KEGG database
Num	Pathway function	Metablic pahtway pair (KEGG id)
1	Glycolysis / Gluconeogenesis-Citrate cycle (TCA cycle)	hsa00010-hsa00020
2	Glycolysis / Gluconeogenesis-Pentose phosphate pathway	hsa00010-hsa00030
3	Glycolysis / Gluconeogenesis-Pentose and glucuronate interconversions	hsa00010-hsa00040
4	Glycolysis / Gluconeogenesis-Fructose and mannose metabolism	hsa00010-hsa00051
5	Glycolysis / Gluconeogenesis-Galactose metabolism	hsa00010-hsa00052
6	Glycolysis / Gluconeogenesis-Ascorbate and aldarate metabolism	hsa00010-hsa00053
7	Glycolysis / Gluconeogenesis-Starch and sucrose metabolism	hsa00010-hsa00500
8	Glycolysis / Gluconeogenesis-Amino sugar and nucleotide sugar metabolism	hsa00010-hsa00520
9	Glycolysis / Gluconeogenesis-Pyruvate metabolism	hsa00010-hsa00620
10	Glycolysis / Gluconeogenesis-Glyoxylate and dicarboxylate metabolism	hsa00010-hsa00630
11	Glycolysis / Gluconeogenesis-Propanoate metabolism	hsa00010-hsa00640
12	Glycolysis / Gluconeogenesis-Butanoate metabolism	hsa00010-hsa00650
13	Glycolysis / Gluconeogenesis-Inositol phosphate metabolism	hsa00010-hsa00562
14	Glycolysis / Gluconeogenesis-Oxidative phosphorylation	hsa00010-hsa00190
15	Glycolysis / Gluconeogenesis-Nitrogen metabolism	hsa00010-hsa00910
16	Glycolysis / Gluconeogenesis-Sulfur metabolism	hsa00010-hsa00920
17	Glycolysis / Gluconeogenesis-Fatty acid biosynthesis	hsa00010-hsa00061
18	Glycolysis / Gluconeogenesis-Fatty acid elongation	hsa00010-hsa00062
19	Glycolysis / Gluconeogenesis-Fatty acid degradation	hsa00010-hsa00071
20	Glycolysis / Gluconeogenesis-Steroid biosynthesis	hsa00010-hsa00100
21	Glycolysis / Gluconeogenesis-Primary bile acid biosynthesis	hsa00010-hsa00120
22	Glycolysis / Gluconeogenesis-Steroid hormone biosynthesis	hsa00010-hsa00140
23	Glycolysis / Gluconeogenesis-Glycerolipid metabolism	hsa00010-hsa00561
24	Glycolysis / Gluconeogenesis-Glycerophospholipid metabolism	hsa00010-hsa00564
25	Glycolysis / Gluconeogenesis-Ether lipid metabolism	hsa00010-hsa00565
26	Glycolysis / Gluconeogenesis-Sphingolipid metabolism	hsa00010-hsa00600
27	Glycolysis / Gluconeogenesis-Arachidonic acid metabolism	hsa00010-hsa00590
28	Glycolysis / Gluconeogenesis-Linoleic acid metabolism	hsa00010-hsa00591
29	Glycolysis / Gluconeogenesis-alpha-Linolenic acid metabolism	hsa00010-hsa00592
30	Glycolysis / Gluconeogenesis-Biosynthesis of unsaturated fatty acids	hsa00010-hsa01040
31	Glycolysis / Gluconeogenesis-Purine metabolism	hsa00010-hsa00230
32	Glycolysis / Gluconeogenesis-Pyrimidine metabolism	hsa00010-hsa00240
33	Glycolysis / Gluconeogenesis-Alanine, aspartate and glutamate metabolism	hsa00010-hsa00250
34	Glycolysis / Gluconeogenesis-Glycine, serine and threonine metabolism	hsa00010-hsa00260
35	Glycolysis / Gluconeogenesis-Cysteine and methionine metabolism	hsa00010-hsa00270
36	Glycolysis / Gluconeogenesis-Valine, leucine and isoleucine degradation	hsa00010-hsa00280
37	Glycolysis / Gluconeogenesis-Valine, leucine and isoleucine biosynthesis	hsa00010-hsa00290
38	Glycolysis / Gluconeogenesis-Lysine degradation	hsa00010-hsa00310
39	Glycolysis / Gluconeogenesis-Arginine biosynthesis	hsa00010-hsa00220
40	Glycolysis / Gluconeogenesis-Arginine and proline metabolism	hsa00010-hsa00330
41	Glycolysis / Gluconeogenesis-Histidine metabolism	hsa00010-hsa00340
42	Glycolysis / Gluconeogenesis-Tyrosine metabolism	hsa00010-hsa00350
43	Glycolysis / Gluconeogenesis-Phenylalanine metabolism	hsa00010-hsa00360
44	Glycolysis / Gluconeogenesis-Tryptophan metabolism	hsa00010-hsa00380
45	Glycolysis / Gluconeogenesis-Phenylalanine, tyrosine and tryptophan biosynthesis	hsa00010-hsa00400
46	Glycolysis / Gluconeogenesis-beta-Alanine metabolism	hsa00010-hsa00410
47	Glycolysis / Gluconeogenesis-Taurine and hypotaurine metabolism	hsa00010-hsa00430
48	Glycolysis / Gluconeogenesis-Phosphonate and phosphinate metabolism	hsa00010-hsa00440
49	Glycolysis / Gluconeogenesis-Selenocompound metabolism	hsa00010-hsa00450
50	Glycolysis / Gluconeogenesis-D-Amino acid metabolism	hsa00010-hsa00470
51	Glycolysis / Gluconeogenesis-Glutathione metabolism	hsa00010-hsa00480
52	Glycolysis / Gluconeogenesis-N-Glycan biosynthesis	hsa00010-hsa00510
53	Glycolysis / Gluconeogenesis-Various types of N-glycan biosynthesis	hsa00010-hsa00513
54	Glycolysis / Gluconeogenesis-Mucin type O-glycan biosynthesis	hsa00010-hsa00512
55	Glycolysis / Gluconeogenesis-Mannose type O-glycan biosynthesis	hsa00010-hsa00515
56	Glycolysis / Gluconeogenesis-Other types of O-glycan biosynthesis	hsa00010-hsa00514
57	Glycolysis / Gluconeogenesis-Glycosaminoglycan biosynthesis - chondroitin sulfate / dermatan sulfate	hsa00010-hsa00532
58	Glycolysis / Gluconeogenesis-Glycosaminoglycan biosynthesis - heparan sulfate / heparin	hsa00010-hsa00534
59	Glycolysis / Gluconeogenesis-Glycosaminoglycan biosynthesis - keratan sulfate	hsa00010-hsa00533
60	Glycolysis / Gluconeogenesis-Glycosaminoglycan degradation	hsa00010-hsa00531
61	Glycolysis / Gluconeogenesis-Glycosylphosphatidylinositol (GPI)-anchor biosynthesis	hsa00010-hsa00563
62	Glycolysis / Gluconeogenesis-Glycosphingolipid biosynthesis - lacto and neolacto series	hsa00010-hsa00601
63	Glycolysis / Gluconeogenesis-Glycosphingolipid biosynthesis - globo and isoglobo series	hsa00010-hsa00603
64	Glycolysis / Gluconeogenesis-Glycosphingolipid biosynthesis - ganglio series	hsa00010-hsa00604
65	Glycolysis / Gluconeogenesis-Other glycan degradation	hsa00010-hsa00511
66	Glycolysis / Gluconeogenesis-Thiamine metabolism	hsa00010-hsa00730
67	Glycolysis / Gluconeogenesis-Riboflavin metabolism	hsa00010-hsa00740
68	Glycolysis / Gluconeogenesis-Vitamin B6 metabolism	hsa00010-hsa00750
69	Glycolysis / Gluconeogenesis-Nicotinate and nicotinamide metabolism	hsa00010-hsa00760
70	Glycolysis / Gluconeogenesis-Pantothenate and CoA biosynthesis	hsa00010-hsa00770
71	Glycolysis / Gluconeogenesis-Biotin metabolism	hsa00010-hsa00780
72	Glycolysis / Gluconeogenesis-Lipoic acid metabolism	hsa00010-hsa00785
73	Glycolysis / Gluconeogenesis-Folate biosynthesis	hsa00010-hsa00790
74	Glycolysis / Gluconeogenesis-One carbon pool by folate	hsa00010-hsa00670
75	Glycolysis / Gluconeogenesis-Retinol metabolism	hsa00010-hsa00830
76	Glycolysis / Gluconeogenesis-Porphyrin metabolism	hsa00010-hsa00860
77	Glycolysis / Gluconeogenesis-Ubiquinone and other terpenoid-quinone biosynthesis	hsa00010-hsa00130
78	Glycolysis / Gluconeogenesis-Terpenoid backbone biosynthesis	hsa00010-hsa00900
79	Glycolysis / Gluconeogenesis-Caffeine metabolism	hsa00010-hsa00232
80	Glycolysis / Gluconeogenesis-Neomycin, kanamycin and gentamicin biosynthesis	hsa00010-hsa00524
81	Glycolysis / Gluconeogenesis-Metabolism of xenobiotics by cytochrome P450	hsa00010-hsa00980
82	Glycolysis / Gluconeogenesis-Drug metabolism - cytochrome P450	hsa00010-hsa00982
83	Glycolysis / Gluconeogenesis-Drug metabolism - other enzymes	hsa00010-hsa00983
84	Citrate cycle (TCA cycle)-Pentose phosphate pathway	hsa00020-hsa00030
85	Citrate cycle (TCA cycle)-Pentose and glucuronate interconversions	hsa00020-hsa00040
86	Citrate cycle (TCA cycle)-Fructose and mannose metabolism	hsa00020-hsa00051
87	Citrate cycle (TCA cycle)-Galactose metabolism	hsa00020-hsa00052
88	Citrate cycle (TCA cycle)-Ascorbate and aldarate metabolism	hsa00020-hsa00053
89	Citrate cycle (TCA cycle)-Starch and sucrose metabolism	hsa00020-hsa00500
90	Citrate cycle (TCA cycle)-Amino sugar and nucleotide sugar metabolism	hsa00020-hsa00520
91	Citrate cycle (TCA cycle)-Pyruvate metabolism	hsa00020-hsa00620
92	Citrate cycle (TCA cycle)-Glyoxylate and dicarboxylate metabolism	hsa00020-hsa00630
93	Citrate cycle (TCA cycle)-Propanoate metabolism	hsa00020-hsa00640
94	Citrate cycle (TCA cycle)-Butanoate metabolism	hsa00020-hsa00650
95	Citrate cycle (TCA cycle)-Inositol phosphate metabolism	hsa00020-hsa00562
96	Citrate cycle (TCA cycle)-Oxidative phosphorylation	hsa00020-hsa00190
97	Citrate cycle (TCA cycle)-Nitrogen metabolism	hsa00020-hsa00910
98	Citrate cycle (TCA cycle)-Sulfur metabolism	hsa00020-hsa00920
99	Citrate cycle (TCA cycle)-Fatty acid biosynthesis	hsa00020-hsa00061
100	Citrate cycle (TCA cycle)-Fatty acid elongation	hsa00020-hsa00062
101	Citrate cycle (TCA cycle)-Fatty acid degradation	hsa00020-hsa00071
102	Citrate cycle (TCA cycle)-Steroid biosynthesis	hsa00020-hsa00100
103	Citrate cycle (TCA cycle)-Primary bile acid biosynthesis	hsa00020-hsa00120
104	Citrate cycle (TCA cycle)-Steroid hormone biosynthesis	hsa00020-hsa00140
105	Citrate cycle (TCA cycle)-Glycerolipid metabolism	hsa00020-hsa00561
106	Citrate cycle (TCA cycle)-Glycerophospholipid metabolism	hsa00020-hsa00564
107	Citrate cycle (TCA cycle)-Ether lipid metabolism	hsa00020-hsa00565
108	Citrate cycle (TCA cycle)-Sphingolipid metabolism	hsa00020-hsa00600
109	Citrate cycle (TCA cycle)-Arachidonic acid metabolism	hsa00020-hsa00590
110	Citrate cycle (TCA cycle)-Linoleic acid metabolism	hsa00020-hsa00591
111	Citrate cycle (TCA cycle)-alpha-Linolenic acid metabolism	hsa00020-hsa00592
112	Citrate cycle (TCA cycle)-Biosynthesis of unsaturated fatty acids	hsa00020-hsa01040
113	Citrate cycle (TCA cycle)-Purine metabolism	hsa00020-hsa00230
114	Citrate cycle (TCA cycle)-Pyrimidine metabolism	hsa00020-hsa00240
115	Citrate cycle (TCA cycle)-Alanine, aspartate and glutamate metabolism	hsa00020-hsa00250
116	Citrate cycle (TCA cycle)-Glycine, serine and threonine metabolism	hsa00020-hsa00260
117	Citrate cycle (TCA cycle)-Cysteine and methionine metabolism	hsa00020-hsa00270
118	Citrate cycle (TCA cycle)-Valine, leucine and isoleucine degradation	hsa00020-hsa00280
119	Citrate cycle (TCA cycle)-Valine, leucine and isoleucine biosynthesis	hsa00020-hsa00290
120	Citrate cycle (TCA cycle)-Lysine degradation	hsa00020-hsa00310
121	Citrate cycle (TCA cycle)-Arginine biosynthesis	hsa00020-hsa00220
122	Citrate cycle (TCA cycle)-Arginine and proline metabolism	hsa00020-hsa00330
123	Citrate cycle (TCA cycle)-Histidine metabolism	hsa00020-hsa00340
124	Citrate cycle (TCA cycle)-Tyrosine metabolism	hsa00020-hsa00350
125	Citrate cycle (TCA cycle)-Phenylalanine metabolism	hsa00020-hsa00360
126	Citrate cycle (TCA cycle)-Tryptophan metabolism	hsa00020-hsa00380
127	Citrate cycle (TCA cycle)-Phenylalanine, tyrosine and tryptophan biosynthesis	hsa00020-hsa00400
128	Citrate cycle (TCA cycle)-beta-Alanine metabolism	hsa00020-hsa00410
129	Citrate cycle (TCA cycle)-Taurine and hypotaurine metabolism	hsa00020-hsa00430
130	Citrate cycle (TCA cycle)-Phosphonate and phosphinate metabolism	hsa00020-hsa00440
131	Citrate cycle (TCA cycle)-Selenocompound metabolism	hsa00020-hsa00450
132	Citrate cycle (TCA cycle)-D-Amino acid metabolism	hsa00020-hsa00470
133	Citrate cycle (TCA cycle)-Glutathione metabolism	hsa00020-hsa00480
134	Citrate cycle (TCA cycle)-N-Glycan biosynthesis	hsa00020-hsa00510
135	Citrate cycle (TCA cycle)-Various types of N-glycan biosynthesis	hsa00020-hsa00513
136	Citrate cycle (TCA cycle)-Mucin type O-glycan biosynthesis	hsa00020-hsa00512
137	Citrate cycle (TCA cycle)-Mannose type O-glycan biosynthesis	hsa00020-hsa00515
138	Citrate cycle (TCA cycle)-Other types of O-glycan biosynthesis	hsa00020-hsa00514
139	Citrate cycle (TCA cycle)-Glycosaminoglycan biosynthesis - chondroitin sulfate / dermatan sulfate	hsa00020-hsa00532
140	Citrate cycle (TCA cycle)-Glycosaminoglycan biosynthesis - heparan sulfate / heparin	hsa00020-hsa00534
141	Citrate cycle (TCA cycle)-Glycosaminoglycan biosynthesis - keratan sulfate	hsa00020-hsa00533
142	Citrate cycle (TCA cycle)-Glycosaminoglycan degradation	hsa00020-hsa00531
143	Citrate cycle (TCA cycle)-Glycosylphosphatidylinositol (GPI)-anchor biosynthesis	hsa00020-hsa00563
144	Citrate cycle (TCA cycle)-Glycosphingolipid biosynthesis - lacto and neolacto series	hsa00020-hsa00601
145	Citrate cycle (TCA cycle)-Glycosphingolipid biosynthesis - globo and isoglobo series	hsa00020-hsa00603
146	Citrate cycle (TCA cycle)-Glycosphingolipid biosynthesis - ganglio series	hsa00020-hsa00604
147	Citrate cycle (TCA cycle)-Other glycan degradation	hsa00020-hsa00511
148	Citrate cycle (TCA cycle)-Thiamine metabolism	hsa00020-hsa00730
149	Citrate cycle (TCA cycle)-Riboflavin metabolism	hsa00020-hsa00740
150	Citrate cycle (TCA cycle)-Vitamin B6 metabolism	hsa00020-hsa00750
151	Citrate cycle (TCA cycle)-Nicotinate and nicotinamide metabolism	hsa00020-hsa00760
152	Citrate cycle (TCA cycle)-Pantothenate and CoA biosynthesis	hsa00020-hsa00770
153	Citrate cycle (TCA cycle)-Biotin metabolism	hsa00020-hsa00780
154	Citrate cycle (TCA cycle)-Lipoic acid metabolism	hsa00020-hsa00785
155	Citrate cycle (TCA cycle)-Folate biosynthesis	hsa00020-hsa00790
156	Citrate cycle (TCA cycle)-One carbon pool by folate	hsa00020-hsa00670
157	Citrate cycle (TCA cycle)-Retinol metabolism	hsa00020-hsa00830
158	Citrate cycle (TCA cycle)-Porphyrin metabolism	hsa00020-hsa00860
159	Citrate cycle (TCA cycle)-Ubiquinone and other terpenoid-quinone biosynthesis	hsa00020-hsa00130
160	Citrate cycle (TCA cycle)-Terpenoid backbone biosynthesis	hsa00020-hsa00900
161	Citrate cycle (TCA cycle)-Caffeine metabolism	hsa00020-hsa00232
162	Citrate cycle (TCA cycle)-Neomycin, kanamycin and gentamicin biosynthesis	hsa00020-hsa00524
163	Citrate cycle (TCA cycle)-Metabolism of xenobiotics by cytochrome P450	hsa00020-hsa00980
164	Citrate cycle (TCA cycle)-Drug metabolism - cytochrome P450	hsa00020-hsa00982
165	Citrate cycle (TCA cycle)-Drug metabolism - other enzymes	hsa00020-hsa00983
166	Pentose phosphate pathway-Pentose and glucuronate interconversions	hsa00030-hsa00040
167	Pentose phosphate pathway-Fructose and mannose metabolism	hsa00030-hsa00051
168	Pentose phosphate pathway-Galactose metabolism	hsa00030-hsa00052
169	Pentose phosphate pathway-Ascorbate and aldarate metabolism	hsa00030-hsa00053
170	Pentose phosphate pathway-Starch and sucrose metabolism	hsa00030-hsa00500
171	Pentose phosphate pathway-Amino sugar and nucleotide sugar metabolism	hsa00030-hsa00520
172	Pentose phosphate pathway-Pyruvate metabolism	hsa00030-hsa00620
173	Pentose phosphate pathway-Glyoxylate and dicarboxylate metabolism	hsa00030-hsa00630
174	Pentose phosphate pathway-Propanoate metabolism	hsa00030-hsa00640
175	Pentose phosphate pathway-Butanoate metabolism	hsa00030-hsa00650
176	Pentose phosphate pathway-Inositol phosphate metabolism	hsa00030-hsa00562
177	Pentose phosphate pathway-Oxidative phosphorylation	hsa00030-hsa00190
178	Pentose phosphate pathway-Nitrogen metabolism	hsa00030-hsa00910
179	Pentose phosphate pathway-Sulfur metabolism	hsa00030-hsa00920
180	Pentose phosphate pathway-Fatty acid biosynthesis	hsa00030-hsa00061
181	Pentose phosphate pathway-Fatty acid elongation	hsa00030-hsa00062
182	Pentose phosphate pathway-Fatty acid degradation	hsa00030-hsa00071
183	Pentose phosphate pathway-Steroid biosynthesis	hsa00030-hsa00100
184	Pentose phosphate pathway-Primary bile acid biosynthesis	hsa00030-hsa00120
185	Pentose phosphate pathway-Steroid hormone biosynthesis	hsa00030-hsa00140
186	Pentose phosphate pathway-Glycerolipid metabolism	hsa00030-hsa00561
187	Pentose phosphate pathway-Glycerophospholipid metabolism	hsa00030-hsa00564
188	Pentose phosphate pathway-Ether lipid metabolism	hsa00030-hsa00565
189	Pentose phosphate pathway-Sphingolipid metabolism	hsa00030-hsa00600
190	Pentose phosphate pathway-Arachidonic acid metabolism	hsa00030-hsa00590
191	Pentose phosphate pathway-Linoleic acid metabolism	hsa00030-hsa00591
192	Pentose phosphate pathway-alpha-Linolenic acid metabolism	hsa00030-hsa00592
193	Pentose phosphate pathway-Biosynthesis of unsaturated fatty acids	hsa00030-hsa01040
194	Pentose phosphate pathway-Purine metabolism	hsa00030-hsa00230
195	Pentose phosphate pathway-Pyrimidine metabolism	hsa00030-hsa00240
196	Pentose phosphate pathway-Alanine, aspartate and glutamate metabolism	hsa00030-hsa00250
197	Pentose phosphate pathway-Glycine, serine and threonine metabolism	hsa00030-hsa00260
198	Pentose phosphate pathway-Cysteine and methionine metabolism	hsa00030-hsa00270
199	Pentose phosphate pathway-Valine, leucine and isoleucine degradation	hsa00030-hsa00280
200	Pentose phosphate pathway-Valine, leucine and isoleucine biosynthesis	hsa00030-hsa00290
201	Pentose phosphate pathway-Lysine degradation	hsa00030-hsa00310
202	Pentose phosphate pathway-Arginine biosynthesis	hsa00030-hsa00220
203	Pentose phosphate pathway-Arginine and proline metabolism	hsa00030-hsa00330
204	Pentose phosphate pathway-Histidine metabolism	hsa00030-hsa00340
205	Pentose phosphate pathway-Tyrosine metabolism	hsa00030-hsa00350
206	Pentose phosphate pathway-Phenylalanine metabolism	hsa00030-hsa00360
207	Pentose phosphate pathway-Tryptophan metabolism	hsa00030-hsa00380
208	Pentose phosphate pathway-Phenylalanine, tyrosine and tryptophan biosynthesis	hsa00030-hsa00400
209	Pentose phosphate pathway-beta-Alanine metabolism	hsa00030-hsa00410
210	Pentose phosphate pathway-Taurine and hypotaurine metabolism	hsa00030-hsa00430
211	Pentose phosphate pathway-Phosphonate and phosphinate metabolism	hsa00030-hsa00440
212	Pentose phosphate pathway-Selenocompound metabolism	hsa00030-hsa00450
213	Pentose phosphate pathway-D-Amino acid metabolism	hsa00030-hsa00470
214	Pentose phosphate pathway-Glutathione metabolism	hsa00030-hsa00480
215	Pentose phosphate pathway-N-Glycan biosynthesis	hsa00030-hsa00510
216	Pentose phosphate pathway-Various types of N-glycan biosynthesis	hsa00030-hsa00513
217	Pentose phosphate pathway-Mucin type O-glycan biosynthesis	hsa00030-hsa00512
218	Pentose phosphate pathway-Mannose type O-glycan biosynthesis	hsa00030-hsa00515
219	Pentose phosphate pathway-Other types of O-glycan biosynthesis	hsa00030-hsa00514
220	Pentose phosphate pathway-Glycosaminoglycan biosynthesis - chondroitin sulfate / dermatan sulfate	hsa00030-hsa00532
221	Pentose phosphate pathway-Glycosaminoglycan biosynthesis - heparan sulfate / heparin	hsa00030-hsa00534
222	Pentose phosphate pathway-Glycosaminoglycan biosynthesis - keratan sulfate	hsa00030-hsa00533
223	Pentose phosphate pathway-Glycosaminoglycan degradation	hsa00030-hsa00531
224	Pentose phosphate pathway-Glycosylphosphatidylinositol (GPI)-anchor biosynthesis	hsa00030-hsa00563
225	Pentose phosphate pathway-Glycosphingolipid biosynthesis - lacto and neolacto series	hsa00030-hsa00601
226	Pentose phosphate pathway-Glycosphingolipid biosynthesis - globo and isoglobo series	hsa00030-hsa00603
227	Pentose phosphate pathway-Glycosphingolipid biosynthesis - ganglio series	hsa00030-hsa00604
228	Pentose phosphate pathway-Other glycan degradation	hsa00030-hsa00511
229	Pentose phosphate pathway-Thiamine metabolism	hsa00030-hsa00730
230	Pentose phosphate pathway-Riboflavin metabolism	hsa00030-hsa00740
231	Pentose phosphate pathway-Vitamin B6 metabolism	hsa00030-hsa00750
232	Pentose phosphate pathway-Nicotinate and nicotinamide metabolism	hsa00030-hsa00760
233	Pentose phosphate pathway-Pantothenate and CoA biosynthesis	hsa00030-hsa00770
234	Pentose phosphate pathway-Biotin metabolism	hsa00030-hsa00780
235	Pentose phosphate pathway-Lipoic acid metabolism	hsa00030-hsa00785
236	Pentose phosphate pathway-Folate biosynthesis	hsa00030-hsa00790
237	Pentose phosphate pathway-One carbon pool by folate	hsa00030-hsa00670
238	Pentose phosphate pathway-Retinol metabolism	hsa00030-hsa00830
239	Pentose phosphate pathway-Porphyrin metabolism	hsa00030-hsa00860
240	Pentose phosphate pathway-Ubiquinone and other terpenoid-quinone biosynthesis	hsa00030-hsa00130
241	Pentose phosphate pathway-Terpenoid backbone biosynthesis	hsa00030-hsa00900
242	Pentose phosphate pathway-Caffeine metabolism	hsa00030-hsa00232
243	Pentose phosphate pathway-Neomycin, kanamycin and gentamicin biosynthesis	hsa00030-hsa00524
244	Pentose phosphate pathway-Metabolism of xenobiotics by cytochrome P450	hsa00030-hsa00980
245	Pentose phosphate pathway-Drug metabolism - cytochrome P450	hsa00030-hsa00982
246	Pentose phosphate pathway-Drug metabolism - other enzymes	hsa00030-hsa00983
247	Pentose and glucuronate interconversions-Fructose and mannose metabolism	hsa00040-hsa00051
248	Pentose and glucuronate interconversions-Galactose metabolism	hsa00040-hsa00052
249	Pentose and glucuronate interconversions-Ascorbate and aldarate metabolism	hsa00040-hsa00053
250	Pentose and glucuronate interconversions-Starch and sucrose metabolism	hsa00040-hsa00500
251	Pentose and glucuronate interconversions-Amino sugar and nucleotide sugar metabolism	hsa00040-hsa00520
252	Pentose and glucuronate interconversions-Pyruvate metabolism	hsa00040-hsa00620
253	Pentose and glucuronate interconversions-Glyoxylate and dicarboxylate metabolism	hsa00040-hsa00630
254	Pentose and glucuronate interconversions-Propanoate metabolism	hsa00040-hsa00640
255	Pentose and glucuronate interconversions-Butanoate metabolism	hsa00040-hsa00650
256	Pentose and glucuronate interconversions-Inositol phosphate metabolism	hsa00040-hsa00562
257	Pentose and glucuronate interconversions-Oxidative phosphorylation	hsa00040-hsa00190
258	Pentose and glucuronate interconversions-Nitrogen metabolism	hsa00040-hsa00910
259	Pentose and glucuronate interconversions-Sulfur metabolism	hsa00040-hsa00920
260	Pentose and glucuronate interconversions-Fatty acid biosynthesis	hsa00040-hsa00061
261	Pentose and glucuronate interconversions-Fatty acid elongation	hsa00040-hsa00062
262	Pentose and glucuronate interconversions-Fatty acid degradation	hsa00040-hsa00071
263	Pentose and glucuronate interconversions-Steroid biosynthesis	hsa00040-hsa00100
264	Pentose and glucuronate interconversions-Primary bile acid biosynthesis	hsa00040-hsa00120
265	Pentose and glucuronate interconversions-Steroid hormone biosynthesis	hsa00040-hsa00140
266	Pentose and glucuronate interconversions-Glycerolipid metabolism	hsa00040-hsa00561
267	Pentose and glucuronate interconversions-Glycerophospholipid metabolism	hsa00040-hsa00564
268	Pentose and glucuronate interconversions-Ether lipid metabolism	hsa00040-hsa00565
269	Pentose and glucuronate interconversions-Sphingolipid metabolism	hsa00040-hsa00600
270	Pentose and glucuronate interconversions-Arachidonic acid metabolism	hsa00040-hsa00590
271	Pentose and glucuronate interconversions-Linoleic acid metabolism	hsa00040-hsa00591
272	Pentose and glucuronate interconversions-alpha-Linolenic acid metabolism	hsa00040-hsa00592
273	Pentose and glucuronate interconversions-Biosynthesis of unsaturated fatty acids	hsa00040-hsa01040
274	Pentose and glucuronate interconversions-Purine metabolism	hsa00040-hsa00230
275	Pentose and glucuronate interconversions-Pyrimidine metabolism	hsa00040-hsa00240
276	Pentose and glucuronate interconversions-Alanine, aspartate and glutamate metabolism	hsa00040-hsa00250
277	Pentose and glucuronate interconversions-Glycine, serine and threonine metabolism	hsa00040-hsa00260
278	Pentose and glucuronate interconversions-Cysteine and methionine metabolism	hsa00040-hsa00270
279	Pentose and glucuronate interconversions-Valine, leucine and isoleucine degradation	hsa00040-hsa00280
280	Pentose and glucuronate interconversions-Valine, leucine and isoleucine biosynthesis	hsa00040-hsa00290
281	Pentose and glucuronate interconversions-Lysine degradation	hsa00040-hsa00310
282	Pentose and glucuronate interconversions-Arginine biosynthesis	hsa00040-hsa00220
283	Pentose and glucuronate interconversions-Arginine and proline metabolism	hsa00040-hsa00330
284	Pentose and glucuronate interconversions-Histidine metabolism	hsa00040-hsa00340
285	Pentose and glucuronate interconversions-Tyrosine metabolism	hsa00040-hsa00350
286	Pentose and glucuronate interconversions-Phenylalanine metabolism	hsa00040-hsa00360
287	Pentose and glucuronate interconversions-Tryptophan metabolism	hsa00040-hsa00380
288	Pentose and glucuronate interconversions-Phenylalanine, tyrosine and tryptophan biosynthesis	hsa00040-hsa00400
289	Pentose and glucuronate interconversions-beta-Alanine metabolism	hsa00040-hsa00410
290	Pentose and glucuronate interconversions-Taurine and hypotaurine metabolism	hsa00040-hsa00430
291	Pentose and glucuronate interconversions-Phosphonate and phosphinate metabolism	hsa00040-hsa00440
292	Pentose and glucuronate interconversions-Selenocompound metabolism	hsa00040-hsa00450
293	Pentose and glucuronate interconversions-D-Amino acid metabolism	hsa00040-hsa00470
294	Pentose and glucuronate interconversions-Glutathione metabolism	hsa00040-hsa00480
295	Pentose and glucuronate interconversions-N-Glycan biosynthesis	hsa00040-hsa00510
296	Pentose and glucuronate interconversions-Various types of N-glycan biosynthesis	hsa00040-hsa00513
297	Pentose and glucuronate interconversions-Mucin type O-glycan biosynthesis	hsa00040-hsa00512
298	Pentose and glucuronate interconversions-Mannose type O-glycan biosynthesis	hsa00040-hsa00515
299	Pentose and glucuronate interconversions-Other types of O-glycan biosynthesis	hsa00040-hsa00514
300	Pentose and glucuronate interconversions-Glycosaminoglycan biosynthesis - chondroitin sulfate / dermatan sulfate	hsa00040-hsa00532
301	Pentose and glucuronate interconversions-Glycosaminoglycan biosynthesis - heparan sulfate / heparin	hsa00040-hsa00534
302	Pentose and glucuronate interconversions-Glycosaminoglycan biosynthesis - keratan sulfate	hsa00040-hsa00533
303	Pentose and glucuronate interconversions-Glycosaminoglycan degradation	hsa00040-hsa00531
304	Pentose and glucuronate interconversions-Glycosylphosphatidylinositol (GPI)-anchor biosynthesis	hsa00040-hsa00563
305	Pentose and glucuronate interconversions-Glycosphingolipid biosynthesis - lacto and neolacto series	hsa00040-hsa00601
306	Pentose and glucuronate interconversions-Glycosphingolipid biosynthesis - globo and isoglobo series	hsa00040-hsa00603
307	Pentose and glucuronate interconversions-Glycosphingolipid biosynthesis - ganglio series	hsa00040-hsa00604
308	Pentose and glucuronate interconversions-Other glycan degradation	hsa00040-hsa00511
309	Pentose and glucuronate interconversions-Thiamine metabolism	hsa00040-hsa00730
310	Pentose and glucuronate interconversions-Riboflavin metabolism	hsa00040-hsa00740
311	Pentose and glucuronate interconversions-Vitamin B6 metabolism	hsa00040-hsa00750
312	Pentose and glucuronate interconversions-Nicotinate and nicotinamide metabolism	hsa00040-hsa00760
313	Pentose and glucuronate interconversions-Pantothenate and CoA biosynthesis	hsa00040-hsa00770
314	Pentose and glucuronate interconversions-Biotin metabolism	hsa00040-hsa00780
315	Pentose and glucuronate interconversions-Lipoic acid metabolism	hsa00040-hsa00785
316	Pentose and glucuronate interconversions-Folate biosynthesis	hsa00040-hsa00790
317	Pentose and glucuronate interconversions-One carbon pool by folate	hsa00040-hsa00670
318	Pentose and glucuronate interconversions-Retinol metabolism	hsa00040-hsa00830
319	Pentose and glucuronate interconversions-Porphyrin metabolism	hsa00040-hsa00860
320	Pentose and glucuronate interconversions-Ubiquinone and other terpenoid-quinone biosynthesis	hsa00040-hsa00130
321	Pentose and glucuronate interconversions-Terpenoid backbone biosynthesis	hsa00040-hsa00900
322	Pentose and glucuronate interconversions-Caffeine metabolism	hsa00040-hsa00232
323	Pentose and glucuronate interconversions-Neomycin, kanamycin and gentamicin biosynthesis	hsa00040-hsa00524
324	Pentose and glucuronate interconversions-Metabolism of xenobiotics by cytochrome P450	hsa00040-hsa00980
325	Pentose and glucuronate interconversions-Drug metabolism - cytochrome P450	hsa00040-hsa00982
326	Pentose and glucuronate interconversions-Drug metabolism - other enzymes	hsa00040-hsa00983
327	Fructose and mannose metabolism-Galactose metabolism	hsa00051-hsa00052
328	Fructose and mannose metabolism-Ascorbate and aldarate metabolism	hsa00051-hsa00053
329	Fructose and mannose metabolism-Starch and sucrose metabolism	hsa00051-hsa00500
330	Fructose and mannose metabolism-Amino sugar and nucleotide sugar metabolism	hsa00051-hsa00520
331	Fructose and mannose metabolism-Pyruvate metabolism	hsa00051-hsa00620
332	Fructose and mannose metabolism-Glyoxylate and dicarboxylate metabolism	hsa00051-hsa00630
333	Fructose and mannose metabolism-Propanoate metabolism	hsa00051-hsa00640
334	Fructose and mannose metabolism-Butanoate metabolism	hsa00051-hsa00650
335	Fructose and mannose metabolism-Inositol phosphate metabolism	hsa00051-hsa00562
336	Fructose and mannose metabolism-Oxidative phosphorylation	hsa00051-hsa00190
337	Fructose and mannose metabolism-Nitrogen metabolism	hsa00051-hsa00910
338	Fructose and mannose metabolism-Sulfur metabolism	hsa00051-hsa00920
339	Fructose and mannose metabolism-Fatty acid biosynthesis	hsa00051-hsa00061
340	Fructose and mannose metabolism-Fatty acid elongation	hsa00051-hsa00062
341	Fructose and mannose metabolism-Fatty acid degradation	hsa00051-hsa00071
342	Fructose and mannose metabolism-Steroid biosynthesis	hsa00051-hsa00100
343	Fructose and mannose metabolism-Primary bile acid biosynthesis	hsa00051-hsa00120
344	Fructose and mannose metabolism-Steroid hormone biosynthesis	hsa00051-hsa00140
345	Fructose and mannose metabolism-Glycerolipid metabolism	hsa00051-hsa00561
346	Fructose and mannose metabolism-Glycerophospholipid metabolism	hsa00051-hsa00564
347	Fructose and mannose metabolism-Ether lipid metabolism	hsa00051-hsa00565
348	Fructose and mannose metabolism-Sphingolipid metabolism	hsa00051-hsa00600
349	Fructose and mannose metabolism-Arachidonic acid metabolism	hsa00051-hsa00590
350	Fructose and mannose metabolism-Linoleic acid metabolism	hsa00051-hsa00591
351	Fructose and mannose metabolism-alpha-Linolenic acid metabolism	hsa00051-hsa00592
352	Fructose and mannose metabolism-Biosynthesis of unsaturated fatty acids	hsa00051-hsa01040
353	Fructose and mannose metabolism-Purine metabolism	hsa00051-hsa00230
354	Fructose and mannose metabolism-Pyrimidine metabolism	hsa00051-hsa00240
355	Fructose and mannose metabolism-Alanine, aspartate and glutamate metabolism	hsa00051-hsa00250
356	Fructose and mannose metabolism-Glycine, serine and threonine metabolism	hsa00051-hsa00260
357	Fructose and mannose metabolism-Cysteine and methionine metabolism	hsa00051-hsa00270
358	Fructose and mannose metabolism-Valine, leucine and isoleucine degradation	hsa00051-hsa00280
359	Fructose and mannose metabolism-Valine, leucine and isoleucine biosynthesis	hsa00051-hsa00290
360	Fructose and mannose metabolism-Lysine degradation	hsa00051-hsa00310
361	Fructose and mannose metabolism-Arginine biosynthesis	hsa00051-hsa00220
362	Fructose and mannose metabolism-Arginine and proline metabolism	hsa00051-hsa00330
363	Fructose and mannose metabolism-Histidine metabolism	hsa00051-hsa00340
364	Fructose and mannose metabolism-Tyrosine metabolism	hsa00051-hsa00350
365	Fructose and mannose metabolism-Phenylalanine metabolism	hsa00051-hsa00360
366	Fructose and mannose metabolism-Tryptophan metabolism	hsa00051-hsa00380
367	Fructose and mannose metabolism-Phenylalanine, tyrosine and tryptophan biosynthesis	hsa00051-hsa00400
368	Fructose and mannose metabolism-beta-Alanine metabolism	hsa00051-hsa00410
369	Fructose and mannose metabolism-Taurine and hypotaurine metabolism	hsa00051-hsa00430
370	Fructose and mannose metabolism-Phosphonate and phosphinate metabolism	hsa00051-hsa00440
371	Fructose and mannose metabolism-Selenocompound metabolism	hsa00051-hsa00450
372	Fructose and mannose metabolism-D-Amino acid metabolism	hsa00051-hsa00470
373	Fructose and mannose metabolism-Glutathione metabolism	hsa00051-hsa00480
374	Fructose and mannose metabolism-N-Glycan biosynthesis	hsa00051-hsa00510
375	Fructose and mannose metabolism-Various types of N-glycan biosynthesis	hsa00051-hsa00513
376	Fructose and mannose metabolism-Mucin type O-glycan biosynthesis	hsa00051-hsa00512
377	Fructose and mannose metabolism-Mannose type O-glycan biosynthesis	hsa00051-hsa00515
378	Fructose and mannose metabolism-Other types of O-glycan biosynthesis	hsa00051-hsa00514
379	Fructose and mannose metabolism-Glycosaminoglycan biosynthesis - chondroitin sulfate / dermatan sulfate	hsa00051-hsa00532
380	Fructose and mannose metabolism-Glycosaminoglycan biosynthesis - heparan sulfate / heparin	hsa00051-hsa00534
381	Fructose and mannose metabolism-Glycosaminoglycan biosynthesis - keratan sulfate	hsa00051-hsa00533
382	Fructose and mannose metabolism-Glycosaminoglycan degradation	hsa00051-hsa00531
383	Fructose and mannose metabolism-Glycosylphosphatidylinositol (GPI)-anchor biosynthesis	hsa00051-hsa00563
384	Fructose and mannose metabolism-Glycosphingolipid biosynthesis - lacto and neolacto series	hsa00051-hsa00601
385	Fructose and mannose metabolism-Glycosphingolipid biosynthesis - globo and isoglobo series	hsa00051-hsa00603
386	Fructose and mannose metabolism-Glycosphingolipid biosynthesis - ganglio series	hsa00051-hsa00604
387	Fructose and mannose metabolism-Other glycan degradation	hsa00051-hsa00511
388	Fructose and mannose metabolism-Thiamine metabolism	hsa00051-hsa00730
389	Fructose and mannose metabolism-Riboflavin metabolism	hsa00051-hsa00740
390	Fructose and mannose metabolism-Vitamin B6 metabolism	hsa00051-hsa00750
391	Fructose and mannose metabolism-Nicotinate and nicotinamide metabolism	hsa00051-hsa00760
392	Fructose and mannose metabolism-Pantothenate and CoA biosynthesis	hsa00051-hsa00770
393	Fructose and mannose metabolism-Biotin metabolism	hsa00051-hsa00780
394	Fructose and mannose metabolism-Lipoic acid metabolism	hsa00051-hsa00785
395	Fructose and mannose metabolism-Folate biosynthesis	hsa00051-hsa00790
396	Fructose and mannose metabolism-One carbon pool by folate	hsa00051-hsa00670
397	Fructose and mannose metabolism-Retinol metabolism	hsa00051-hsa00830
398	Fructose and mannose metabolism-Porphyrin metabolism	hsa00051-hsa00860
399	Fructose and mannose metabolism-Ubiquinone and other terpenoid-quinone biosynthesis	hsa00051-hsa00130
400	Fructose and mannose metabolism-Terpenoid backbone biosynthesis	hsa00051-hsa00900
401	Fructose and mannose metabolism-Caffeine metabolism	hsa00051-hsa00232
402	Fructose and mannose metabolism-Neomycin, kanamycin and gentamicin biosynthesis	hsa00051-hsa00524
403	Fructose and mannose metabolism-Metabolism of xenobiotics by cytochrome P450	hsa00051-hsa00980
404	Fructose and mannose metabolism-Drug metabolism - cytochrome P450	hsa00051-hsa00982
405	Fructose and mannose metabolism-Drug metabolism - other enzymes	hsa00051-hsa00983
406	Galactose metabolism-Ascorbate and aldarate metabolism	hsa00052-hsa00053
407	Galactose metabolism-Starch and sucrose metabolism	hsa00052-hsa00500
408	Galactose metabolism-Amino sugar and nucleotide sugar metabolism	hsa00052-hsa00520
409	Galactose metabolism-Pyruvate metabolism	hsa00052-hsa00620
410	Galactose metabolism-Glyoxylate and dicarboxylate metabolism	hsa00052-hsa00630
411	Galactose metabolism-Propanoate metabolism	hsa00052-hsa00640
412	Galactose metabolism-Butanoate metabolism	hsa00052-hsa00650
413	Galactose metabolism-Inositol phosphate metabolism	hsa00052-hsa00562
414	Galactose metabolism-Oxidative phosphorylation	hsa00052-hsa00190
415	Galactose metabolism-Nitrogen metabolism	hsa00052-hsa00910
416	Galactose metabolism-Sulfur metabolism	hsa00052-hsa00920
417	Galactose metabolism-Fatty acid biosynthesis	hsa00052-hsa00061
418	Galactose metabolism-Fatty acid elongation	hsa00052-hsa00062
419	Galactose metabolism-Fatty acid degradation	hsa00052-hsa00071
420	Galactose metabolism-Steroid biosynthesis	hsa00052-hsa00100
421	Galactose metabolism-Primary bile acid biosynthesis	hsa00052-hsa00120
422	Galactose metabolism-Steroid hormone biosynthesis	hsa00052-hsa00140
423	Galactose metabolism-Glycerolipid metabolism	hsa00052-hsa00561
424	Galactose metabolism-Glycerophospholipid metabolism	hsa00052-hsa00564
425	Galactose metabolism-Ether lipid metabolism	hsa00052-hsa00565
426	Galactose metabolism-Sphingolipid metabolism	hsa00052-hsa00600
427	Galactose metabolism-Arachidonic acid metabolism	hsa00052-hsa00590
428	Galactose metabolism-Linoleic acid metabolism	hsa00052-hsa00591
429	Galactose metabolism-alpha-Linolenic acid metabolism	hsa00052-hsa00592
430	Galactose metabolism-Biosynthesis of unsaturated fatty acids	hsa00052-hsa01040
431	Galactose metabolism-Purine metabolism	hsa00052-hsa00230
432	Galactose metabolism-Pyrimidine metabolism	hsa00052-hsa00240
433	Galactose metabolism-Alanine, aspartate and glutamate metabolism	hsa00052-hsa00250
434	Galactose metabolism-Glycine, serine and threonine metabolism	hsa00052-hsa00260
435	Galactose metabolism-Cysteine and methionine metabolism	hsa00052-hsa00270
436	Galactose metabolism-Valine, leucine and isoleucine degradation	hsa00052-hsa00280
437	Galactose metabolism-Valine, leucine and isoleucine biosynthesis	hsa00052-hsa00290
438	Galactose metabolism-Lysine degradation	hsa00052-hsa00310
439	Galactose metabolism-Arginine biosynthesis	hsa00052-hsa00220
440	Galactose metabolism-Arginine and proline metabolism	hsa00052-hsa00330
441	Galactose metabolism-Histidine metabolism	hsa00052-hsa00340
442	Galactose metabolism-Tyrosine metabolism	hsa00052-hsa00350
443	Galactose metabolism-Phenylalanine metabolism	hsa00052-hsa00360
444	Galactose metabolism-Tryptophan metabolism	hsa00052-hsa00380
445	Galactose metabolism-Phenylalanine, tyrosine and tryptophan biosynthesis	hsa00052-hsa00400
446	Galactose metabolism-beta-Alanine metabolism	hsa00052-hsa00410
447	Galactose metabolism-Taurine and hypotaurine metabolism	hsa00052-hsa00430
448	Galactose metabolism-Phosphonate and phosphinate metabolism	hsa00052-hsa00440
449	Galactose metabolism-Selenocompound metabolism	hsa00052-hsa00450
450	Galactose metabolism-D-Amino acid metabolism	hsa00052-hsa00470
451	Galactose metabolism-Glutathione metabolism	hsa00052-hsa00480
452	Galactose metabolism-N-Glycan biosynthesis	hsa00052-hsa00510
453	Galactose metabolism-Various types of N-glycan biosynthesis	hsa00052-hsa00513
454	Galactose metabolism-Mucin type O-glycan biosynthesis	hsa00052-hsa00512
455	Galactose metabolism-Mannose type O-glycan biosynthesis	hsa00052-hsa00515
456	Galactose metabolism-Other types of O-glycan biosynthesis	hsa00052-hsa00514
457	Galactose metabolism-Glycosaminoglycan biosynthesis - chondroitin sulfate / dermatan sulfate	hsa00052-hsa00532
458	Galactose metabolism-Glycosaminoglycan biosynthesis - heparan sulfate / heparin	hsa00052-hsa00534
459	Galactose metabolism-Glycosaminoglycan biosynthesis - keratan sulfate	hsa00052-hsa00533
460	Galactose metabolism-Glycosaminoglycan degradation	hsa00052-hsa00531
461	Galactose metabolism-Glycosylphosphatidylinositol (GPI)-anchor biosynthesis	hsa00052-hsa00563
462	Galactose metabolism-Glycosphingolipid biosynthesis - lacto and neolacto series	hsa00052-hsa00601
463	Galactose metabolism-Glycosphingolipid biosynthesis - globo and isoglobo series	hsa00052-hsa00603
464	Galactose metabolism-Glycosphingolipid biosynthesis - ganglio series	hsa00052-hsa00604
465	Galactose metabolism-Other glycan degradation	hsa00052-hsa00511
466	Galactose metabolism-Thiamine metabolism	hsa00052-hsa00730
467	Galactose metabolism-Riboflavin metabolism	hsa00052-hsa00740
468	Galactose metabolism-Vitamin B6 metabolism	hsa00052-hsa00750
469	Galactose metabolism-Nicotinate and nicotinamide metabolism	hsa00052-hsa00760
470	Galactose metabolism-Pantothenate and CoA biosynthesis	hsa00052-hsa00770
471	Galactose metabolism-Biotin metabolism	hsa00052-hsa00780
472	Galactose metabolism-Lipoic acid metabolism	hsa00052-hsa00785
473	Galactose metabolism-Folate biosynthesis	hsa00052-hsa00790
474	Galactose metabolism-One carbon pool by folate	hsa00052-hsa00670
475	Galactose metabolism-Retinol metabolism	hsa00052-hsa00830
476	Galactose metabolism-Porphyrin metabolism	hsa00052-hsa00860
477	Galactose metabolism-Ubiquinone and other terpenoid-quinone biosynthesis	hsa00052-hsa00130
478	Galactose metabolism-Terpenoid backbone biosynthesis	hsa00052-hsa00900
479	Galactose metabolism-Caffeine metabolism	hsa00052-hsa00232
480	Galactose metabolism-Neomycin, kanamycin and gentamicin biosynthesis	hsa00052-hsa00524
481	Galactose metabolism-Metabolism of xenobiotics by cytochrome P450	hsa00052-hsa00980
482	Galactose metabolism-Drug metabolism - cytochrome P450	hsa00052-hsa00982
483	Galactose metabolism-Drug metabolism - other enzymes	hsa00052-hsa00983
484	Ascorbate and aldarate metabolism-Starch and sucrose metabolism	hsa00053-hsa00500
485	Ascorbate and aldarate metabolism-Amino sugar and nucleotide sugar metabolism	hsa00053-hsa00520
486	Ascorbate and aldarate metabolism-Pyruvate metabolism	hsa00053-hsa00620
487	Ascorbate and aldarate metabolism-Glyoxylate and dicarboxylate metabolism	hsa00053-hsa00630
488	Ascorbate and aldarate metabolism-Propanoate metabolism	hsa00053-hsa00640
489	Ascorbate and aldarate metabolism-Butanoate metabolism	hsa00053-hsa00650
490	Ascorbate and aldarate metabolism-Inositol phosphate metabolism	hsa00053-hsa00562
491	Ascorbate and aldarate metabolism-Oxidative phosphorylation	hsa00053-hsa00190
492	Ascorbate and aldarate metabolism-Nitrogen metabolism	hsa00053-hsa00910
493	Ascorbate and aldarate metabolism-Sulfur metabolism	hsa00053-hsa00920
494	Ascorbate and aldarate metabolism-Fatty acid biosynthesis	hsa00053-hsa00061
495	Ascorbate and aldarate metabolism-Fatty acid elongation	hsa00053-hsa00062
496	Ascorbate and aldarate metabolism-Fatty acid degradation	hsa00053-hsa00071
497	Ascorbate and aldarate metabolism-Steroid biosynthesis	hsa00053-hsa00100
498	Ascorbate and aldarate metabolism-Primary bile acid biosynthesis	hsa00053-hsa00120
499	Ascorbate and aldarate metabolism-Steroid hormone biosynthesis	hsa00053-hsa00140
500	Ascorbate and aldarate metabolism-Glycerolipid metabolism	hsa00053-hsa00561
501	Ascorbate and aldarate metabolism-Glycerophospholipid metabolism	hsa00053-hsa00564
502	Ascorbate and aldarate metabolism-Ether lipid metabolism	hsa00053-hsa00565
503	Ascorbate and aldarate metabolism-Sphingolipid metabolism	hsa00053-hsa00600
504	Ascorbate and aldarate metabolism-Arachidonic acid metabolism	hsa00053-hsa00590
505	Ascorbate and aldarate metabolism-Linoleic acid metabolism	hsa00053-hsa00591
506	Ascorbate and aldarate metabolism-alpha-Linolenic acid metabolism	hsa00053-hsa00592
507	Ascorbate and aldarate metabolism-Biosynthesis of unsaturated fatty acids	hsa00053-hsa01040
508	Ascorbate and aldarate metabolism-Purine metabolism	hsa00053-hsa00230
509	Ascorbate and aldarate metabolism-Pyrimidine metabolism	hsa00053-hsa00240
510	Ascorbate and aldarate metabolism-Alanine, aspartate and glutamate metabolism	hsa00053-hsa00250
511	Ascorbate and aldarate metabolism-Glycine, serine and threonine metabolism	hsa00053-hsa00260
512	Ascorbate and aldarate metabolism-Cysteine and methionine metabolism	hsa00053-hsa00270
513	Ascorbate and aldarate metabolism-Valine, leucine and isoleucine degradation	hsa00053-hsa00280
514	Ascorbate and aldarate metabolism-Valine, leucine and isoleucine biosynthesis	hsa00053-hsa00290
515	Ascorbate and aldarate metabolism-Lysine degradation	hsa00053-hsa00310
516	Ascorbate and aldarate metabolism-Arginine biosynthesis	hsa00053-hsa00220
517	Ascorbate and aldarate metabolism-Arginine and proline metabolism	hsa00053-hsa00330
518	Ascorbate and aldarate metabolism-Histidine metabolism	hsa00053-hsa00340
519	Ascorbate and aldarate metabolism-Tyrosine metabolism	hsa00053-hsa00350
520	Ascorbate and aldarate metabolism-Phenylalanine metabolism	hsa00053-hsa00360
521	Ascorbate and aldarate metabolism-Tryptophan metabolism	hsa00053-hsa00380
522	Ascorbate and aldarate metabolism-Phenylalanine, tyrosine and tryptophan biosynthesis	hsa00053-hsa00400
523	Ascorbate and aldarate metabolism-beta-Alanine metabolism	hsa00053-hsa00410
524	Ascorbate and aldarate metabolism-Taurine and hypotaurine metabolism	hsa00053-hsa00430
525	Ascorbate and aldarate metabolism-Phosphonate and phosphinate metabolism	hsa00053-hsa00440
526	Ascorbate and aldarate metabolism-Selenocompound metabolism	hsa00053-hsa00450
527	Ascorbate and aldarate metabolism-D-Amino acid metabolism	hsa00053-hsa00470
528	Ascorbate and aldarate metabolism-Glutathione metabolism	hsa00053-hsa00480
529	Ascorbate and aldarate metabolism-N-Glycan biosynthesis	hsa00053-hsa00510
530	Ascorbate and aldarate metabolism-Various types of N-glycan biosynthesis	hsa00053-hsa00513
531	Ascorbate and aldarate metabolism-Mucin type O-glycan biosynthesis	hsa00053-hsa00512
532	Ascorbate and aldarate metabolism-Mannose type O-glycan biosynthesis	hsa00053-hsa00515
533	Ascorbate and aldarate metabolism-Other types of O-glycan biosynthesis	hsa00053-hsa00514
534	Ascorbate and aldarate metabolism-Glycosaminoglycan biosynthesis - chondroitin sulfate / dermatan sulfate	hsa00053-hsa00532
535	Ascorbate and aldarate metabolism-Glycosaminoglycan biosynthesis - heparan sulfate / heparin	hsa00053-hsa00534
536	Ascorbate and aldarate metabolism-Glycosaminoglycan biosynthesis - keratan sulfate	hsa00053-hsa00533
537	Ascorbate and aldarate metabolism-Glycosaminoglycan degradation	hsa00053-hsa00531
538	Ascorbate and aldarate metabolism-Glycosylphosphatidylinositol (GPI)-anchor biosynthesis	hsa00053-hsa00563
539	Ascorbate and aldarate metabolism-Glycosphingolipid biosynthesis - lacto and neolacto series	hsa00053-hsa00601
540	Ascorbate and aldarate metabolism-Glycosphingolipid biosynthesis - globo and isoglobo series	hsa00053-hsa00603
541	Ascorbate and aldarate metabolism-Glycosphingolipid biosynthesis - ganglio series	hsa00053-hsa00604
542	Ascorbate and aldarate metabolism-Other glycan degradation	hsa00053-hsa00511
543	Ascorbate and aldarate metabolism-Thiamine metabolism	hsa00053-hsa00730
544	Ascorbate and aldarate metabolism-Riboflavin metabolism	hsa00053-hsa00740
545	Ascorbate and aldarate metabolism-Vitamin B6 metabolism	hsa00053-hsa00750
546	Ascorbate and aldarate metabolism-Nicotinate and nicotinamide metabolism	hsa00053-hsa00760
547	Ascorbate and aldarate metabolism-Pantothenate and CoA biosynthesis	hsa00053-hsa00770
548	Ascorbate and aldarate metabolism-Biotin metabolism	hsa00053-hsa00780
549	Ascorbate and aldarate metabolism-Lipoic acid metabolism	hsa00053-hsa00785
550	Ascorbate and aldarate metabolism-Folate biosynthesis	hsa00053-hsa00790
551	Ascorbate and aldarate metabolism-One carbon pool by folate	hsa00053-hsa00670
552	Ascorbate and aldarate metabolism-Retinol metabolism	hsa00053-hsa00830
553	Ascorbate and aldarate metabolism-Porphyrin metabolism	hsa00053-hsa00860
554	Ascorbate and aldarate metabolism-Ubiquinone and other terpenoid-quinone biosynthesis	hsa00053-hsa00130
555	Ascorbate and aldarate metabolism-Terpenoid backbone biosynthesis	hsa00053-hsa00900
556	Ascorbate and aldarate metabolism-Caffeine metabolism	hsa00053-hsa00232
557	Ascorbate and aldarate metabolism-Neomycin, kanamycin and gentamicin biosynthesis	hsa00053-hsa00524
558	Ascorbate and aldarate metabolism-Metabolism of xenobiotics by cytochrome P450	hsa00053-hsa00980
559	Ascorbate and aldarate metabolism-Drug metabolism - cytochrome P450	hsa00053-hsa00982
560	Ascorbate and aldarate metabolism-Drug metabolism - other enzymes	hsa00053-hsa00983
561	Starch and sucrose metabolism-Amino sugar and nucleotide sugar metabolism	hsa00500-hsa00520
562	Starch and sucrose metabolism-Pyruvate metabolism	hsa00500-hsa00620
563	Starch and sucrose metabolism-Glyoxylate and dicarboxylate metabolism	hsa00500-hsa00630
564	Starch and sucrose metabolism-Propanoate metabolism	hsa00500-hsa00640
565	Starch and sucrose metabolism-Butanoate metabolism	hsa00500-hsa00650
566	Starch and sucrose metabolism-Inositol phosphate metabolism	hsa00500-hsa00562
567	Starch and sucrose metabolism-Oxidative phosphorylation	hsa00500-hsa00190
568	Starch and sucrose metabolism-Nitrogen metabolism	hsa00500-hsa00910
569	Starch and sucrose metabolism-Sulfur metabolism	hsa00500-hsa00920
570	Starch and sucrose metabolism-Fatty acid biosynthesis	hsa00500-hsa00061
571	Starch and sucrose metabolism-Fatty acid elongation	hsa00500-hsa00062
572	Starch and sucrose metabolism-Fatty acid degradation	hsa00500-hsa00071
573	Starch and sucrose metabolism-Steroid biosynthesis	hsa00500-hsa00100
574	Starch and sucrose metabolism-Primary bile acid biosynthesis	hsa00500-hsa00120
575	Starch and sucrose metabolism-Steroid hormone biosynthesis	hsa00500-hsa00140
576	Starch and sucrose metabolism-Glycerolipid metabolism	hsa00500-hsa00561
577	Starch and sucrose metabolism-Glycerophospholipid metabolism	hsa00500-hsa00564
578	Starch and sucrose metabolism-Ether lipid metabolism	hsa00500-hsa00565
579	Starch and sucrose metabolism-Sphingolipid metabolism	hsa00500-hsa00600
580	Starch and sucrose metabolism-Arachidonic acid metabolism	hsa00500-hsa00590
581	Starch and sucrose metabolism-Linoleic acid metabolism	hsa00500-hsa00591
582	Starch and sucrose metabolism-alpha-Linolenic acid metabolism	hsa00500-hsa00592
583	Starch and sucrose metabolism-Biosynthesis of unsaturated fatty acids	hsa00500-hsa01040
584	Starch and sucrose metabolism-Purine metabolism	hsa00500-hsa00230
585	Starch and sucrose metabolism-Pyrimidine metabolism	hsa00500-hsa00240
586	Starch and sucrose metabolism-Alanine, aspartate and glutamate metabolism	hsa00500-hsa00250
587	Starch and sucrose metabolism-Glycine, serine and threonine metabolism	hsa00500-hsa00260
588	Starch and sucrose metabolism-Cysteine and methionine metabolism	hsa00500-hsa00270
589	Starch and sucrose metabolism-Valine, leucine and isoleucine degradation	hsa00500-hsa00280
590	Starch and sucrose metabolism-Valine, leucine and isoleucine biosynthesis	hsa00500-hsa00290
591	Starch and sucrose metabolism-Lysine degradation	hsa00500-hsa00310
592	Starch and sucrose metabolism-Arginine biosynthesis	hsa00500-hsa00220
593	Starch and sucrose metabolism-Arginine and proline metabolism	hsa00500-hsa00330
594	Starch and sucrose metabolism-Histidine metabolism	hsa00500-hsa00340
595	Starch and sucrose metabolism-Tyrosine metabolism	hsa00500-hsa00350
596	Starch and sucrose metabolism-Phenylalanine metabolism	hsa00500-hsa00360
597	Starch and sucrose metabolism-Tryptophan metabolism	hsa00500-hsa00380
598	Starch and sucrose metabolism-Phenylalanine, tyrosine and tryptophan biosynthesis	hsa00500-hsa00400
599	Starch and sucrose metabolism-beta-Alanine metabolism	hsa00500-hsa00410
600	Starch and sucrose metabolism-Taurine and hypotaurine metabolism	hsa00500-hsa00430
601	Starch and sucrose metabolism-Phosphonate and phosphinate metabolism	hsa00500-hsa00440
602	Starch and sucrose metabolism-Selenocompound metabolism	hsa00500-hsa00450
603	Starch and sucrose metabolism-D-Amino acid metabolism	hsa00500-hsa00470
604	Starch and sucrose metabolism-Glutathione metabolism	hsa00500-hsa00480
605	Starch and sucrose metabolism-N-Glycan biosynthesis	hsa00500-hsa00510
606	Starch and sucrose metabolism-Various types of N-glycan biosynthesis	hsa00500-hsa00513
607	Starch and sucrose metabolism-Mucin type O-glycan biosynthesis	hsa00500-hsa00512
608	Starch and sucrose metabolism-Mannose type O-glycan biosynthesis	hsa00500-hsa00515
609	Starch and sucrose metabolism-Other types of O-glycan biosynthesis	hsa00500-hsa00514
610	Starch and sucrose metabolism-Glycosaminoglycan biosynthesis - chondroitin sulfate / dermatan sulfate	hsa00500-hsa00532
611	Starch and sucrose metabolism-Glycosaminoglycan biosynthesis - heparan sulfate / heparin	hsa00500-hsa00534
612	Starch and sucrose metabolism-Glycosaminoglycan biosynthesis - keratan sulfate	hsa00500-hsa00533
613	Starch and sucrose metabolism-Glycosaminoglycan degradation	hsa00500-hsa00531
614	Starch and sucrose metabolism-Glycosylphosphatidylinositol (GPI)-anchor biosynthesis	hsa00500-hsa00563
615	Starch and sucrose metabolism-Glycosphingolipid biosynthesis - lacto and neolacto series	hsa00500-hsa00601
616	Starch and sucrose metabolism-Glycosphingolipid biosynthesis - globo and isoglobo series	hsa00500-hsa00603
617	Starch and sucrose metabolism-Glycosphingolipid biosynthesis - ganglio series	hsa00500-hsa00604
618	Starch and sucrose metabolism-Other glycan degradation	hsa00500-hsa00511
619	Starch and sucrose metabolism-Thiamine metabolism	hsa00500-hsa00730
620	Starch and sucrose metabolism-Riboflavin metabolism	hsa00500-hsa00740
621	Starch and sucrose metabolism-Vitamin B6 metabolism	hsa00500-hsa00750
622	Starch and sucrose metabolism-Nicotinate and nicotinamide metabolism	hsa00500-hsa00760
623	Starch and sucrose metabolism-Pantothenate and CoA biosynthesis	hsa00500-hsa00770
624	Starch and sucrose metabolism-Biotin metabolism	hsa00500-hsa00780
625	Starch and sucrose metabolism-Lipoic acid metabolism	hsa00500-hsa00785
626	Starch and sucrose metabolism-Folate biosynthesis	hsa00500-hsa00790
627	Starch and sucrose metabolism-One carbon pool by folate	hsa00500-hsa00670
628	Starch and sucrose metabolism-Retinol metabolism	hsa00500-hsa00830
629	Starch and sucrose metabolism-Porphyrin metabolism	hsa00500-hsa00860
630	Starch and sucrose metabolism-Ubiquinone and other terpenoid-quinone biosynthesis	hsa00500-hsa00130
631	Starch and sucrose metabolism-Terpenoid backbone biosynthesis	hsa00500-hsa00900
632	Starch and sucrose metabolism-Caffeine metabolism	hsa00500-hsa00232
633	Starch and sucrose metabolism-Neomycin, kanamycin and gentamicin biosynthesis	hsa00500-hsa00524
634	Starch and sucrose metabolism-Metabolism of xenobiotics by cytochrome P450	hsa00500-hsa00980
635	Starch and sucrose metabolism-Drug metabolism - cytochrome P450	hsa00500-hsa00982
636	Starch and sucrose metabolism-Drug metabolism - other enzymes	hsa00500-hsa00983
637	Amino sugar and nucleotide sugar metabolism-Pyruvate metabolism	hsa00520-hsa00620
638	Amino sugar and nucleotide sugar metabolism-Glyoxylate and dicarboxylate metabolism	hsa00520-hsa00630
639	Amino sugar and nucleotide sugar metabolism-Propanoate metabolism	hsa00520-hsa00640
640	Amino sugar and nucleotide sugar metabolism-Butanoate metabolism	hsa00520-hsa00650
641	Amino sugar and nucleotide sugar metabolism-Inositol phosphate metabolism	hsa00520-hsa00562
642	Amino sugar and nucleotide sugar metabolism-Oxidative phosphorylation	hsa00520-hsa00190
643	Amino sugar and nucleotide sugar metabolism-Nitrogen metabolism	hsa00520-hsa00910
644	Amino sugar and nucleotide sugar metabolism-Sulfur metabolism	hsa00520-hsa00920
645	Amino sugar and nucleotide sugar metabolism-Fatty acid biosynthesis	hsa00520-hsa00061
646	Amino sugar and nucleotide sugar metabolism-Fatty acid elongation	hsa00520-hsa00062
647	Amino sugar and nucleotide sugar metabolism-Fatty acid degradation	hsa00520-hsa00071
648	Amino sugar and nucleotide sugar metabolism-Steroid biosynthesis	hsa00520-hsa00100
649	Amino sugar and nucleotide sugar metabolism-Primary bile acid biosynthesis	hsa00520-hsa00120
650	Amino sugar and nucleotide sugar metabolism-Steroid hormone biosynthesis	hsa00520-hsa00140
651	Amino sugar and nucleotide sugar metabolism-Glycerolipid metabolism	hsa00520-hsa00561
652	Amino sugar and nucleotide sugar metabolism-Glycerophospholipid metabolism	hsa00520-hsa00564
653	Amino sugar and nucleotide sugar metabolism-Ether lipid metabolism	hsa00520-hsa00565
654	Amino sugar and nucleotide sugar metabolism-Sphingolipid metabolism	hsa00520-hsa00600
655	Amino sugar and nucleotide sugar metabolism-Arachidonic acid metabolism	hsa00520-hsa00590
656	Amino sugar and nucleotide sugar metabolism-Linoleic acid metabolism	hsa00520-hsa00591
657	Amino sugar and nucleotide sugar metabolism-alpha-Linolenic acid metabolism	hsa00520-hsa00592
658	Amino sugar and nucleotide sugar metabolism-Biosynthesis of unsaturated fatty acids	hsa00520-hsa01040
659	Amino sugar and nucleotide sugar metabolism-Purine metabolism	hsa00520-hsa00230
660	Amino sugar and nucleotide sugar metabolism-Pyrimidine metabolism	hsa00520-hsa00240
661	Amino sugar and nucleotide sugar metabolism-Alanine, aspartate and glutamate metabolism	hsa00520-hsa00250
662	Amino sugar and nucleotide sugar metabolism-Glycine, serine and threonine metabolism	hsa00520-hsa00260
663	Amino sugar and nucleotide sugar metabolism-Cysteine and methionine metabolism	hsa00520-hsa00270
664	Amino sugar and nucleotide sugar metabolism-Valine, leucine and isoleucine degradation	hsa00520-hsa00280
665	Amino sugar and nucleotide sugar metabolism-Valine, leucine and isoleucine biosynthesis	hsa00520-hsa00290
666	Amino sugar and nucleotide sugar metabolism-Lysine degradation	hsa00520-hsa00310
667	Amino sugar and nucleotide sugar metabolism-Arginine biosynthesis	hsa00520-hsa00220
668	Amino sugar and nucleotide sugar metabolism-Arginine and proline metabolism	hsa00520-hsa00330
669	Amino sugar and nucleotide sugar metabolism-Histidine metabolism	hsa00520-hsa00340
670	Amino sugar and nucleotide sugar metabolism-Tyrosine metabolism	hsa00520-hsa00350
671	Amino sugar and nucleotide sugar metabolism-Phenylalanine metabolism	hsa00520-hsa00360
672	Amino sugar and nucleotide sugar metabolism-Tryptophan metabolism	hsa00520-hsa00380
673	Amino sugar and nucleotide sugar metabolism-Phenylalanine, tyrosine and tryptophan biosynthesis	hsa00520-hsa00400
674	Amino sugar and nucleotide sugar metabolism-beta-Alanine metabolism	hsa00520-hsa00410
675	Amino sugar and nucleotide sugar metabolism-Taurine and hypotaurine metabolism	hsa00520-hsa00430
676	Amino sugar and nucleotide sugar metabolism-Phosphonate and phosphinate metabolism	hsa00520-hsa00440
677	Amino sugar and nucleotide sugar metabolism-Selenocompound metabolism	hsa00520-hsa00450
678	Amino sugar and nucleotide sugar metabolism-D-Amino acid metabolism	hsa00520-hsa00470
679	Amino sugar and nucleotide sugar metabolism-Glutathione metabolism	hsa00520-hsa00480
680	Amino sugar and nucleotide sugar metabolism-N-Glycan biosynthesis	hsa00520-hsa00510
681	Amino sugar and nucleotide sugar metabolism-Various types of N-glycan biosynthesis	hsa00520-hsa00513
682	Amino sugar and nucleotide sugar metabolism-Mucin type O-glycan biosynthesis	hsa00520-hsa00512
683	Amino sugar and nucleotide sugar metabolism-Mannose type O-glycan biosynthesis	hsa00520-hsa00515
684	Amino sugar and nucleotide sugar metabolism-Other types of O-glycan biosynthesis	hsa00520-hsa00514
685	Amino sugar and nucleotide sugar metabolism-Glycosaminoglycan biosynthesis - chondroitin sulfate / dermatan sulfate	hsa00520-hsa00532
686	Amino sugar and nucleotide sugar metabolism-Glycosaminoglycan biosynthesis - heparan sulfate / heparin	hsa00520-hsa00534
687	Amino sugar and nucleotide sugar metabolism-Glycosaminoglycan biosynthesis - keratan sulfate	hsa00520-hsa00533
688	Amino sugar and nucleotide sugar metabolism-Glycosaminoglycan degradation	hsa00520-hsa00531
689	Amino sugar and nucleotide sugar metabolism-Glycosylphosphatidylinositol (GPI)-anchor biosynthesis	hsa00520-hsa00563
690	Amino sugar and nucleotide sugar metabolism-Glycosphingolipid biosynthesis - lacto and neolacto series	hsa00520-hsa00601
691	Amino sugar and nucleotide sugar metabolism-Glycosphingolipid biosynthesis - globo and isoglobo series	hsa00520-hsa00603
692	Amino sugar and nucleotide sugar metabolism-Glycosphingolipid biosynthesis - ganglio series	hsa00520-hsa00604
693	Amino sugar and nucleotide sugar metabolism-Other glycan degradation	hsa00520-hsa00511
694	Amino sugar and nucleotide sugar metabolism-Thiamine metabolism	hsa00520-hsa00730
695	Amino sugar and nucleotide sugar metabolism-Riboflavin metabolism	hsa00520-hsa00740
696	Amino sugar and nucleotide sugar metabolism-Vitamin B6 metabolism	hsa00520-hsa00750
697	Amino sugar and nucleotide sugar metabolism-Nicotinate and nicotinamide metabolism	hsa00520-hsa00760
698	Amino sugar and nucleotide sugar metabolism-Pantothenate and CoA biosynthesis	hsa00520-hsa00770
699	Amino sugar and nucleotide sugar metabolism-Biotin metabolism	hsa00520-hsa00780
700	Amino sugar and nucleotide sugar metabolism-Lipoic acid metabolism	hsa00520-hsa00785
701	Amino sugar and nucleotide sugar metabolism-Folate biosynthesis	hsa00520-hsa00790
702	Amino sugar and nucleotide sugar metabolism-One carbon pool by folate	hsa00520-hsa00670
703	Amino sugar and nucleotide sugar metabolism-Retinol metabolism	hsa00520-hsa00830
704	Amino sugar and nucleotide sugar metabolism-Porphyrin metabolism	hsa00520-hsa00860
705	Amino sugar and nucleotide sugar metabolism-Ubiquinone and other terpenoid-quinone biosynthesis	hsa00520-hsa00130
706	Amino sugar and nucleotide sugar metabolism-Terpenoid backbone biosynthesis	hsa00520-hsa00900
707	Amino sugar and nucleotide sugar metabolism-Caffeine metabolism	hsa00520-hsa00232
708	Amino sugar and nucleotide sugar metabolism-Neomycin, kanamycin and gentamicin biosynthesis	hsa00520-hsa00524
709	Amino sugar and nucleotide sugar metabolism-Metabolism of xenobiotics by cytochrome P450	hsa00520-hsa00980
710	Amino sugar and nucleotide sugar metabolism-Drug metabolism - cytochrome P450	hsa00520-hsa00982
711	Amino sugar and nucleotide sugar metabolism-Drug metabolism - other enzymes	hsa00520-hsa00983
712	Pyruvate metabolism-Glyoxylate and dicarboxylate metabolism	hsa00620-hsa00630
713	Pyruvate metabolism-Propanoate metabolism	hsa00620-hsa00640
714	Pyruvate metabolism-Butanoate metabolism	hsa00620-hsa00650
715	Pyruvate metabolism-Inositol phosphate metabolism	hsa00620-hsa00562
716	Pyruvate metabolism-Oxidative phosphorylation	hsa00620-hsa00190
717	Pyruvate metabolism-Nitrogen metabolism	hsa00620-hsa00910
718	Pyruvate metabolism-Sulfur metabolism	hsa00620-hsa00920
719	Pyruvate metabolism-Fatty acid biosynthesis	hsa00620-hsa00061
720	Pyruvate metabolism-Fatty acid elongation	hsa00620-hsa00062
721	Pyruvate metabolism-Fatty acid degradation	hsa00620-hsa00071
722	Pyruvate metabolism-Steroid biosynthesis	hsa00620-hsa00100
723	Pyruvate metabolism-Primary bile acid biosynthesis	hsa00620-hsa00120
724	Pyruvate metabolism-Steroid hormone biosynthesis	hsa00620-hsa00140
725	Pyruvate metabolism-Glycerolipid metabolism	hsa00620-hsa00561
726	Pyruvate metabolism-Glycerophospholipid metabolism	hsa00620-hsa00564
727	Pyruvate metabolism-Ether lipid metabolism	hsa00620-hsa00565
728	Pyruvate metabolism-Sphingolipid metabolism	hsa00620-hsa00600
729	Pyruvate metabolism-Arachidonic acid metabolism	hsa00620-hsa00590
730	Pyruvate metabolism-Linoleic acid metabolism	hsa00620-hsa00591
731	Pyruvate metabolism-alpha-Linolenic acid metabolism	hsa00620-hsa00592
732	Pyruvate metabolism-Biosynthesis of unsaturated fatty acids	hsa00620-hsa01040
733	Pyruvate metabolism-Purine metabolism	hsa00620-hsa00230
734	Pyruvate metabolism-Pyrimidine metabolism	hsa00620-hsa00240
735	Pyruvate metabolism-Alanine, aspartate and glutamate metabolism	hsa00620-hsa00250
736	Pyruvate metabolism-Glycine, serine and threonine metabolism	hsa00620-hsa00260
737	Pyruvate metabolism-Cysteine and methionine metabolism	hsa00620-hsa00270
738	Pyruvate metabolism-Valine, leucine and isoleucine degradation	hsa00620-hsa00280
739	Pyruvate metabolism-Valine, leucine and isoleucine biosynthesis	hsa00620-hsa00290
740	Pyruvate metabolism-Lysine degradation	hsa00620-hsa00310
741	Pyruvate metabolism-Arginine biosynthesis	hsa00620-hsa00220
742	Pyruvate metabolism-Arginine and proline metabolism	hsa00620-hsa00330
743	Pyruvate metabolism-Histidine metabolism	hsa00620-hsa00340
744	Pyruvate metabolism-Tyrosine metabolism	hsa00620-hsa00350
745	Pyruvate metabolism-Phenylalanine metabolism	hsa00620-hsa00360
746	Pyruvate metabolism-Tryptophan metabolism	hsa00620-hsa00380
747	Pyruvate metabolism-Phenylalanine, tyrosine and tryptophan biosynthesis	hsa00620-hsa00400
748	Pyruvate metabolism-beta-Alanine metabolism	hsa00620-hsa00410
749	Pyruvate metabolism-Taurine and hypotaurine metabolism	hsa00620-hsa00430
750	Pyruvate metabolism-Phosphonate and phosphinate metabolism	hsa00620-hsa00440
751	Pyruvate metabolism-Selenocompound metabolism	hsa00620-hsa00450
752	Pyruvate metabolism-D-Amino acid metabolism	hsa00620-hsa00470
753	Pyruvate metabolism-Glutathione metabolism	hsa00620-hsa00480
754	Pyruvate metabolism-N-Glycan biosynthesis	hsa00620-hsa00510
755	Pyruvate metabolism-Various types of N-glycan biosynthesis	hsa00620-hsa00513
756	Pyruvate metabolism-Mucin type O-glycan biosynthesis	hsa00620-hsa00512
757	Pyruvate metabolism-Mannose type O-glycan biosynthesis	hsa00620-hsa00515
758	Pyruvate metabolism-Other types of O-glycan biosynthesis	hsa00620-hsa00514
759	Pyruvate metabolism-Glycosaminoglycan biosynthesis - chondroitin sulfate / dermatan sulfate	hsa00620-hsa00532
760	Pyruvate metabolism-Glycosaminoglycan biosynthesis - heparan sulfate / heparin	hsa00620-hsa00534
761	Pyruvate metabolism-Glycosaminoglycan biosynthesis - keratan sulfate	hsa00620-hsa00533
762	Pyruvate metabolism-Glycosaminoglycan degradation	hsa00620-hsa00531
763	Pyruvate metabolism-Glycosylphosphatidylinositol (GPI)-anchor biosynthesis	hsa00620-hsa00563
764	Pyruvate metabolism-Glycosphingolipid biosynthesis - lacto and neolacto series	hsa00620-hsa00601
765	Pyruvate metabolism-Glycosphingolipid biosynthesis - globo and isoglobo series	hsa00620-hsa00603
766	Pyruvate metabolism-Glycosphingolipid biosynthesis - ganglio series	hsa00620-hsa00604
767	Pyruvate metabolism-Other glycan degradation	hsa00620-hsa00511
768	Pyruvate metabolism-Thiamine metabolism	hsa00620-hsa00730
769	Pyruvate metabolism-Riboflavin metabolism	hsa00620-hsa00740
770	Pyruvate metabolism-Vitamin B6 metabolism	hsa00620-hsa00750
771	Pyruvate metabolism-Nicotinate and nicotinamide metabolism	hsa00620-hsa00760
772	Pyruvate metabolism-Pantothenate and CoA biosynthesis	hsa00620-hsa00770
773	Pyruvate metabolism-Biotin metabolism	hsa00620-hsa00780
774	Pyruvate metabolism-Lipoic acid metabolism	hsa00620-hsa00785
775	Pyruvate metabolism-Folate biosynthesis	hsa00620-hsa00790
776	Pyruvate metabolism-One carbon pool by folate	hsa00620-hsa00670
777	Pyruvate metabolism-Retinol metabolism	hsa00620-hsa00830
778	Pyruvate metabolism-Porphyrin metabolism	hsa00620-hsa00860
779	Pyruvate metabolism-Ubiquinone and other terpenoid-quinone biosynthesis	hsa00620-hsa00130
780	Pyruvate metabolism-Terpenoid backbone biosynthesis	hsa00620-hsa00900
781	Pyruvate metabolism-Caffeine metabolism	hsa00620-hsa00232
782	Pyruvate metabolism-Neomycin, kanamycin and gentamicin biosynthesis	hsa00620-hsa00524
783	Pyruvate metabolism-Metabolism of xenobiotics by cytochrome P450	hsa00620-hsa00980
784	Pyruvate metabolism-Drug metabolism - cytochrome P450	hsa00620-hsa00982
785	Pyruvate metabolism-Drug metabolism - other enzymes	hsa00620-hsa00983
786	Glyoxylate and dicarboxylate metabolism-Propanoate metabolism	hsa00630-hsa00640
787	Glyoxylate and dicarboxylate metabolism-Butanoate metabolism	hsa00630-hsa00650
788	Glyoxylate and dicarboxylate metabolism-Inositol phosphate metabolism	hsa00630-hsa00562
789	Glyoxylate and dicarboxylate metabolism-Oxidative phosphorylation	hsa00630-hsa00190
790	Glyoxylate and dicarboxylate metabolism-Nitrogen metabolism	hsa00630-hsa00910
791	Glyoxylate and dicarboxylate metabolism-Sulfur metabolism	hsa00630-hsa00920
792	Glyoxylate and dicarboxylate metabolism-Fatty acid biosynthesis	hsa00630-hsa00061
793	Glyoxylate and dicarboxylate metabolism-Fatty acid elongation	hsa00630-hsa00062
794	Glyoxylate and dicarboxylate metabolism-Fatty acid degradation	hsa00630-hsa00071
795	Glyoxylate and dicarboxylate metabolism-Steroid biosynthesis	hsa00630-hsa00100
796	Glyoxylate and dicarboxylate metabolism-Primary bile acid biosynthesis	hsa00630-hsa00120
797	Glyoxylate and dicarboxylate metabolism-Steroid hormone biosynthesis	hsa00630-hsa00140
798	Glyoxylate and dicarboxylate metabolism-Glycerolipid metabolism	hsa00630-hsa00561
799	Glyoxylate and dicarboxylate metabolism-Glycerophospholipid metabolism	hsa00630-hsa00564
800	Glyoxylate and dicarboxylate metabolism-Ether lipid metabolism	hsa00630-hsa00565
801	Glyoxylate and dicarboxylate metabolism-Sphingolipid metabolism	hsa00630-hsa00600
802	Glyoxylate and dicarboxylate metabolism-Arachidonic acid metabolism	hsa00630-hsa00590
803	Glyoxylate and dicarboxylate metabolism-Linoleic acid metabolism	hsa00630-hsa00591
804	Glyoxylate and dicarboxylate metabolism-alpha-Linolenic acid metabolism	hsa00630-hsa00592
805	Glyoxylate and dicarboxylate metabolism-Biosynthesis of unsaturated fatty acids	hsa00630-hsa01040
806	Glyoxylate and dicarboxylate metabolism-Purine metabolism	hsa00630-hsa00230
807	Glyoxylate and dicarboxylate metabolism-Pyrimidine metabolism	hsa00630-hsa00240
808	Glyoxylate and dicarboxylate metabolism-Alanine, aspartate and glutamate metabolism	hsa00630-hsa00250
809	Glyoxylate and dicarboxylate metabolism-Glycine, serine and threonine metabolism	hsa00630-hsa00260
810	Glyoxylate and dicarboxylate metabolism-Cysteine and methionine metabolism	hsa00630-hsa00270
811	Glyoxylate and dicarboxylate metabolism-Valine, leucine and isoleucine degradation	hsa00630-hsa00280
812	Glyoxylate and dicarboxylate metabolism-Valine, leucine and isoleucine biosynthesis	hsa00630-hsa00290
813	Glyoxylate and dicarboxylate metabolism-Lysine degradation	hsa00630-hsa00310
814	Glyoxylate and dicarboxylate metabolism-Arginine biosynthesis	hsa00630-hsa00220
815	Glyoxylate and dicarboxylate metabolism-Arginine and proline metabolism	hsa00630-hsa00330
816	Glyoxylate and dicarboxylate metabolism-Histidine metabolism	hsa00630-hsa00340
817	Glyoxylate and dicarboxylate metabolism-Tyrosine metabolism	hsa00630-hsa00350
818	Glyoxylate and dicarboxylate metabolism-Phenylalanine metabolism	hsa00630-hsa00360
819	Glyoxylate and dicarboxylate metabolism-Tryptophan metabolism	hsa00630-hsa00380
820	Glyoxylate and dicarboxylate metabolism-Phenylalanine, tyrosine and tryptophan biosynthesis	hsa00630-hsa00400
821	Glyoxylate and dicarboxylate metabolism-beta-Alanine metabolism	hsa00630-hsa00410
822	Glyoxylate and dicarboxylate metabolism-Taurine and hypotaurine metabolism	hsa00630-hsa00430
823	Glyoxylate and dicarboxylate metabolism-Phosphonate and phosphinate metabolism	hsa00630-hsa00440
824	Glyoxylate and dicarboxylate metabolism-Selenocompound metabolism	hsa00630-hsa00450
825	Glyoxylate and dicarboxylate metabolism-D-Amino acid metabolism	hsa00630-hsa00470
826	Glyoxylate and dicarboxylate metabolism-Glutathione metabolism	hsa00630-hsa00480
827	Glyoxylate and dicarboxylate metabolism-N-Glycan biosynthesis	hsa00630-hsa00510
828	Glyoxylate and dicarboxylate metabolism-Various types of N-glycan biosynthesis	hsa00630-hsa00513
829	Glyoxylate and dicarboxylate metabolism-Mucin type O-glycan biosynthesis	hsa00630-hsa00512
830	Glyoxylate and dicarboxylate metabolism-Mannose type O-glycan biosynthesis	hsa00630-hsa00515
831	Glyoxylate and dicarboxylate metabolism-Other types of O-glycan biosynthesis	hsa00630-hsa00514
832	Glyoxylate and dicarboxylate metabolism-Glycosaminoglycan biosynthesis - chondroitin sulfate / dermatan sulfate	hsa00630-hsa00532
833	Glyoxylate and dicarboxylate metabolism-Glycosaminoglycan biosynthesis - heparan sulfate / heparin	hsa00630-hsa00534
834	Glyoxylate and dicarboxylate metabolism-Glycosaminoglycan biosynthesis - keratan sulfate	hsa00630-hsa00533
835	Glyoxylate and dicarboxylate metabolism-Glycosaminoglycan degradation	hsa00630-hsa00531
836	Glyoxylate and dicarboxylate metabolism-Glycosylphosphatidylinositol (GPI)-anchor biosynthesis	hsa00630-hsa00563
837	Glyoxylate and dicarboxylate metabolism-Glycosphingolipid biosynthesis - lacto and neolacto series	hsa00630-hsa00601
838	Glyoxylate and dicarboxylate metabolism-Glycosphingolipid biosynthesis - globo and isoglobo series	hsa00630-hsa00603
839	Glyoxylate and dicarboxylate metabolism-Glycosphingolipid biosynthesis - ganglio series	hsa00630-hsa00604
840	Glyoxylate and dicarboxylate metabolism-Other glycan degradation	hsa00630-hsa00511
841	Glyoxylate and dicarboxylate metabolism-Thiamine metabolism	hsa00630-hsa00730
842	Glyoxylate and dicarboxylate metabolism-Riboflavin metabolism	hsa00630-hsa00740
843	Glyoxylate and dicarboxylate metabolism-Vitamin B6 metabolism	hsa00630-hsa00750
844	Glyoxylate and dicarboxylate metabolism-Nicotinate and nicotinamide metabolism	hsa00630-hsa00760
845	Glyoxylate and dicarboxylate metabolism-Pantothenate and CoA biosynthesis	hsa00630-hsa00770
846	Glyoxylate and dicarboxylate metabolism-Biotin metabolism	hsa00630-hsa00780
847	Glyoxylate and dicarboxylate metabolism-Lipoic acid metabolism	hsa00630-hsa00785
848	Glyoxylate and dicarboxylate metabolism-Folate biosynthesis	hsa00630-hsa00790
849	Glyoxylate and dicarboxylate metabolism-One carbon pool by folate	hsa00630-hsa00670
850	Glyoxylate and dicarboxylate metabolism-Retinol metabolism	hsa00630-hsa00830
851	Glyoxylate and dicarboxylate metabolism-Porphyrin metabolism	hsa00630-hsa00860
852	Glyoxylate and dicarboxylate metabolism-Ubiquinone and other terpenoid-quinone biosynthesis	hsa00630-hsa00130
853	Glyoxylate and dicarboxylate metabolism-Terpenoid backbone biosynthesis	hsa00630-hsa00900
854	Glyoxylate and dicarboxylate metabolism-Caffeine metabolism	hsa00630-hsa00232
855	Glyoxylate and dicarboxylate metabolism-Neomycin, kanamycin and gentamicin biosynthesis	hsa00630-hsa00524
856	Glyoxylate and dicarboxylate metabolism-Metabolism of xenobiotics by cytochrome P450	hsa00630-hsa00980
857	Glyoxylate and dicarboxylate metabolism-Drug metabolism - cytochrome P450	hsa00630-hsa00982
858	Glyoxylate and dicarboxylate metabolism-Drug metabolism - other enzymes	hsa00630-hsa00983
859	Propanoate metabolism-Butanoate metabolism	hsa00640-hsa00650
860	Propanoate metabolism-Inositol phosphate metabolism	hsa00640-hsa00562
861	Propanoate metabolism-Oxidative phosphorylation	hsa00640-hsa00190
862	Propanoate metabolism-Nitrogen metabolism	hsa00640-hsa00910
863	Propanoate metabolism-Sulfur metabolism	hsa00640-hsa00920
864	Propanoate metabolism-Fatty acid biosynthesis	hsa00640-hsa00061
865	Propanoate metabolism-Fatty acid elongation	hsa00640-hsa00062
866	Propanoate metabolism-Fatty acid degradation	hsa00640-hsa00071
867	Propanoate metabolism-Steroid biosynthesis	hsa00640-hsa00100
868	Propanoate metabolism-Primary bile acid biosynthesis	hsa00640-hsa00120
869	Propanoate metabolism-Steroid hormone biosynthesis	hsa00640-hsa00140
870	Propanoate metabolism-Glycerolipid metabolism	hsa00640-hsa00561
871	Propanoate metabolism-Glycerophospholipid metabolism	hsa00640-hsa00564
872	Propanoate metabolism-Ether lipid metabolism	hsa00640-hsa00565
873	Propanoate metabolism-Sphingolipid metabolism	hsa00640-hsa00600
874	Propanoate metabolism-Arachidonic acid metabolism	hsa00640-hsa00590
875	Propanoate metabolism-Linoleic acid metabolism	hsa00640-hsa00591
876	Propanoate metabolism-alpha-Linolenic acid metabolism	hsa00640-hsa00592
877	Propanoate metabolism-Biosynthesis of unsaturated fatty acids	hsa00640-hsa01040
878	Propanoate metabolism-Purine metabolism	hsa00640-hsa00230
879	Propanoate metabolism-Pyrimidine metabolism	hsa00640-hsa00240
880	Propanoate metabolism-Alanine, aspartate and glutamate metabolism	hsa00640-hsa00250
881	Propanoate metabolism-Glycine, serine and threonine metabolism	hsa00640-hsa00260
882	Propanoate metabolism-Cysteine and methionine metabolism	hsa00640-hsa00270
883	Propanoate metabolism-Valine, leucine and isoleucine degradation	hsa00640-hsa00280
884	Propanoate metabolism-Valine, leucine and isoleucine biosynthesis	hsa00640-hsa00290
885	Propanoate metabolism-Lysine degradation	hsa00640-hsa00310
886	Propanoate metabolism-Arginine biosynthesis	hsa00640-hsa00220
887	Propanoate metabolism-Arginine and proline metabolism	hsa00640-hsa00330
888	Propanoate metabolism-Histidine metabolism	hsa00640-hsa00340
889	Propanoate metabolism-Tyrosine metabolism	hsa00640-hsa00350
890	Propanoate metabolism-Phenylalanine metabolism	hsa00640-hsa00360
891	Propanoate metabolism-Tryptophan metabolism	hsa00640-hsa00380
892	Propanoate metabolism-Phenylalanine, tyrosine and tryptophan biosynthesis	hsa00640-hsa00400
893	Propanoate metabolism-beta-Alanine metabolism	hsa00640-hsa00410
894	Propanoate metabolism-Taurine and hypotaurine metabolism	hsa00640-hsa00430
895	Propanoate metabolism-Phosphonate and phosphinate metabolism	hsa00640-hsa00440
896	Propanoate metabolism-Selenocompound metabolism	hsa00640-hsa00450
897	Propanoate metabolism-D-Amino acid metabolism	hsa00640-hsa00470
898	Propanoate metabolism-Glutathione metabolism	hsa00640-hsa00480
899	Propanoate metabolism-N-Glycan biosynthesis	hsa00640-hsa00510
900	Propanoate metabolism-Various types of N-glycan biosynthesis	hsa00640-hsa00513
901	Propanoate metabolism-Mucin type O-glycan biosynthesis	hsa00640-hsa00512
902	Propanoate metabolism-Mannose type O-glycan biosynthesis	hsa00640-hsa00515
903	Propanoate metabolism-Other types of O-glycan biosynthesis	hsa00640-hsa00514
904	Propanoate metabolism-Glycosaminoglycan biosynthesis - chondroitin sulfate / dermatan sulfate	hsa00640-hsa00532
905	Propanoate metabolism-Glycosaminoglycan biosynthesis - heparan sulfate / heparin	hsa00640-hsa00534
906	Propanoate metabolism-Glycosaminoglycan biosynthesis - keratan sulfate	hsa00640-hsa00533
907	Propanoate metabolism-Glycosaminoglycan degradation	hsa00640-hsa00531
908	Propanoate metabolism-Glycosylphosphatidylinositol (GPI)-anchor biosynthesis	hsa00640-hsa00563
909	Propanoate metabolism-Glycosphingolipid biosynthesis - lacto and neolacto series	hsa00640-hsa00601
910	Propanoate metabolism-Glycosphingolipid biosynthesis - globo and isoglobo series	hsa00640-hsa00603
911	Propanoate metabolism-Glycosphingolipid biosynthesis - ganglio series	hsa00640-hsa00604
912	Propanoate metabolism-Other glycan degradation	hsa00640-hsa00511
913	Propanoate metabolism-Thiamine metabolism	hsa00640-hsa00730
914	Propanoate metabolism-Riboflavin metabolism	hsa00640-hsa00740
915	Propanoate metabolism-Vitamin B6 metabolism	hsa00640-hsa00750
916	Propanoate metabolism-Nicotinate and nicotinamide metabolism	hsa00640-hsa00760
917	Propanoate metabolism-Pantothenate and CoA biosynthesis	hsa00640-hsa00770
918	Propanoate metabolism-Biotin metabolism	hsa00640-hsa00780
919	Propanoate metabolism-Lipoic acid metabolism	hsa00640-hsa00785
920	Propanoate metabolism-Folate biosynthesis	hsa00640-hsa00790
921	Propanoate metabolism-One carbon pool by folate	hsa00640-hsa00670
922	Propanoate metabolism-Retinol metabolism	hsa00640-hsa00830
923	Propanoate metabolism-Porphyrin metabolism	hsa00640-hsa00860
924	Propanoate metabolism-Ubiquinone and other terpenoid-quinone biosynthesis	hsa00640-hsa00130
925	Propanoate metabolism-Terpenoid backbone biosynthesis	hsa00640-hsa00900
926	Propanoate metabolism-Caffeine metabolism	hsa00640-hsa00232
927	Propanoate metabolism-Neomycin, kanamycin and gentamicin biosynthesis	hsa00640-hsa00524
928	Propanoate metabolism-Metabolism of xenobiotics by cytochrome P450	hsa00640-hsa00980
929	Propanoate metabolism-Drug metabolism - cytochrome P450	hsa00640-hsa00982
930	Propanoate metabolism-Drug metabolism - other enzymes	hsa00640-hsa00983
931	Butanoate metabolism-Inositol phosphate metabolism	hsa00650-hsa00562
932	Butanoate metabolism-Oxidative phosphorylation	hsa00650-hsa00190
933	Butanoate metabolism-Nitrogen metabolism	hsa00650-hsa00910
934	Butanoate metabolism-Sulfur metabolism	hsa00650-hsa00920
935	Butanoate metabolism-Fatty acid biosynthesis	hsa00650-hsa00061
936	Butanoate metabolism-Fatty acid elongation	hsa00650-hsa00062
937	Butanoate metabolism-Fatty acid degradation	hsa00650-hsa00071
938	Butanoate metabolism-Steroid biosynthesis	hsa00650-hsa00100
939	Butanoate metabolism-Primary bile acid biosynthesis	hsa00650-hsa00120
940	Butanoate metabolism-Steroid hormone biosynthesis	hsa00650-hsa00140
941	Butanoate metabolism-Glycerolipid metabolism	hsa00650-hsa00561
942	Butanoate metabolism-Glycerophospholipid metabolism	hsa00650-hsa00564
943	Butanoate metabolism-Ether lipid metabolism	hsa00650-hsa00565
944	Butanoate metabolism-Sphingolipid metabolism	hsa00650-hsa00600
945	Butanoate metabolism-Arachidonic acid metabolism	hsa00650-hsa00590
946	Butanoate metabolism-Linoleic acid metabolism	hsa00650-hsa00591
947	Butanoate metabolism-alpha-Linolenic acid metabolism	hsa00650-hsa00592
948	Butanoate metabolism-Biosynthesis of unsaturated fatty acids	hsa00650-hsa01040
949	Butanoate metabolism-Purine metabolism	hsa00650-hsa00230
950	Butanoate metabolism-Pyrimidine metabolism	hsa00650-hsa00240
951	Butanoate metabolism-Alanine, aspartate and glutamate metabolism	hsa00650-hsa00250
952	Butanoate metabolism-Glycine, serine and threonine metabolism	hsa00650-hsa00260
953	Butanoate metabolism-Cysteine and methionine metabolism	hsa00650-hsa00270
954	Butanoate metabolism-Valine, leucine and isoleucine degradation	hsa00650-hsa00280
955	Butanoate metabolism-Valine, leucine and isoleucine biosynthesis	hsa00650-hsa00290
956	Butanoate metabolism-Lysine degradation	hsa00650-hsa00310
957	Butanoate metabolism-Arginine biosynthesis	hsa00650-hsa00220
958	Butanoate metabolism-Arginine and proline metabolism	hsa00650-hsa00330
959	Butanoate metabolism-Histidine metabolism	hsa00650-hsa00340
960	Butanoate metabolism-Tyrosine metabolism	hsa00650-hsa00350
961	Butanoate metabolism-Phenylalanine metabolism	hsa00650-hsa00360
962	Butanoate metabolism-Tryptophan metabolism	hsa00650-hsa00380
963	Butanoate metabolism-Phenylalanine, tyrosine and tryptophan biosynthesis	hsa00650-hsa00400
964	Butanoate metabolism-beta-Alanine metabolism	hsa00650-hsa00410
965	Butanoate metabolism-Taurine and hypotaurine metabolism	hsa00650-hsa00430
966	Butanoate metabolism-Phosphonate and phosphinate metabolism	hsa00650-hsa00440
967	Butanoate metabolism-Selenocompound metabolism	hsa00650-hsa00450
968	Butanoate metabolism-D-Amino acid metabolism	hsa00650-hsa00470
969	Butanoate metabolism-Glutathione metabolism	hsa00650-hsa00480
970	Butanoate metabolism-N-Glycan biosynthesis	hsa00650-hsa00510
971	Butanoate metabolism-Various types of N-glycan biosynthesis	hsa00650-hsa00513
972	Butanoate metabolism-Mucin type O-glycan biosynthesis	hsa00650-hsa00512
973	Butanoate metabolism-Mannose type O-glycan biosynthesis	hsa00650-hsa00515
974	Butanoate metabolism-Other types of O-glycan biosynthesis	hsa00650-hsa00514
975	Butanoate metabolism-Glycosaminoglycan biosynthesis - chondroitin sulfate / dermatan sulfate	hsa00650-hsa00532
976	Butanoate metabolism-Glycosaminoglycan biosynthesis - heparan sulfate / heparin	hsa00650-hsa00534
977	Butanoate metabolism-Glycosaminoglycan biosynthesis - keratan sulfate	hsa00650-hsa00533
978	Butanoate metabolism-Glycosaminoglycan degradation	hsa00650-hsa00531
979	Butanoate metabolism-Glycosylphosphatidylinositol (GPI)-anchor biosynthesis	hsa00650-hsa00563
980	Butanoate metabolism-Glycosphingolipid biosynthesis - lacto and neolacto series	hsa00650-hsa00601
981	Butanoate metabolism-Glycosphingolipid biosynthesis - globo and isoglobo series	hsa00650-hsa00603
982	Butanoate metabolism-Glycosphingolipid biosynthesis - ganglio series	hsa00650-hsa00604
983	Butanoate metabolism-Other glycan degradation	hsa00650-hsa00511
984	Butanoate metabolism-Thiamine metabolism	hsa00650-hsa00730
985	Butanoate metabolism-Riboflavin metabolism	hsa00650-hsa00740
986	Butanoate metabolism-Vitamin B6 metabolism	hsa00650-hsa00750
987	Butanoate metabolism-Nicotinate and nicotinamide metabolism	hsa00650-hsa00760
988	Butanoate metabolism-Pantothenate and CoA biosynthesis	hsa00650-hsa00770
989	Butanoate metabolism-Biotin metabolism	hsa00650-hsa00780
990	Butanoate metabolism-Lipoic acid metabolism	hsa00650-hsa00785
991	Butanoate metabolism-Folate biosynthesis	hsa00650-hsa00790
992	Butanoate metabolism-One carbon pool by folate	hsa00650-hsa00670
993	Butanoate metabolism-Retinol metabolism	hsa00650-hsa00830
994	Butanoate metabolism-Porphyrin metabolism	hsa00650-hsa00860
995	Butanoate metabolism-Ubiquinone and other terpenoid-quinone biosynthesis	hsa00650-hsa00130
996	Butanoate metabolism-Terpenoid backbone biosynthesis	hsa00650-hsa00900
997	Butanoate metabolism-Caffeine metabolism	hsa00650-hsa00232
998	Butanoate metabolism-Neomycin, kanamycin and gentamicin biosynthesis	hsa00650-hsa00524
999	Butanoate metabolism-Metabolism of xenobiotics by cytochrome P450	hsa00650-hsa00980
1000	Butanoate metabolism-Drug metabolism - cytochrome P450	hsa00650-hsa00982
1001	Butanoate metabolism-Drug metabolism - other enzymes	hsa00650-hsa00983
1002	Inositol phosphate metabolism-Oxidative phosphorylation	hsa00562-hsa00190
1003	Inositol phosphate metabolism-Nitrogen metabolism	hsa00562-hsa00910
1004	Inositol phosphate metabolism-Sulfur metabolism	hsa00562-hsa00920
1005	Inositol phosphate metabolism-Fatty acid biosynthesis	hsa00562-hsa00061
1006	Inositol phosphate metabolism-Fatty acid elongation	hsa00562-hsa00062
1007	Inositol phosphate metabolism-Fatty acid degradation	hsa00562-hsa00071
1008	Inositol phosphate metabolism-Steroid biosynthesis	hsa00562-hsa00100
1009	Inositol phosphate metabolism-Primary bile acid biosynthesis	hsa00562-hsa00120
1010	Inositol phosphate metabolism-Steroid hormone biosynthesis	hsa00562-hsa00140
1011	Inositol phosphate metabolism-Glycerolipid metabolism	hsa00562-hsa00561
1012	Inositol phosphate metabolism-Glycerophospholipid metabolism	hsa00562-hsa00564
1013	Inositol phosphate metabolism-Ether lipid metabolism	hsa00562-hsa00565
1014	Inositol phosphate metabolism-Sphingolipid metabolism	hsa00562-hsa00600
1015	Inositol phosphate metabolism-Arachidonic acid metabolism	hsa00562-hsa00590
1016	Inositol phosphate metabolism-Linoleic acid metabolism	hsa00562-hsa00591
1017	Inositol phosphate metabolism-alpha-Linolenic acid metabolism	hsa00562-hsa00592
1018	Inositol phosphate metabolism-Biosynthesis of unsaturated fatty acids	hsa00562-hsa01040
1019	Inositol phosphate metabolism-Purine metabolism	hsa00562-hsa00230
1020	Inositol phosphate metabolism-Pyrimidine metabolism	hsa00562-hsa00240
1021	Inositol phosphate metabolism-Alanine, aspartate and glutamate metabolism	hsa00562-hsa00250
1022	Inositol phosphate metabolism-Glycine, serine and threonine metabolism	hsa00562-hsa00260
1023	Inositol phosphate metabolism-Cysteine and methionine metabolism	hsa00562-hsa00270
1024	Inositol phosphate metabolism-Valine, leucine and isoleucine degradation	hsa00562-hsa00280
1025	Inositol phosphate metabolism-Valine, leucine and isoleucine biosynthesis	hsa00562-hsa00290
1026	Inositol phosphate metabolism-Lysine degradation	hsa00562-hsa00310
1027	Inositol phosphate metabolism-Arginine biosynthesis	hsa00562-hsa00220
1028	Inositol phosphate metabolism-Arginine and proline metabolism	hsa00562-hsa00330
1029	Inositol phosphate metabolism-Histidine metabolism	hsa00562-hsa00340
1030	Inositol phosphate metabolism-Tyrosine metabolism	hsa00562-hsa00350
1031	Inositol phosphate metabolism-Phenylalanine metabolism	hsa00562-hsa00360
1032	Inositol phosphate metabolism-Tryptophan metabolism	hsa00562-hsa00380
1033	Inositol phosphate metabolism-Phenylalanine, tyrosine and tryptophan biosynthesis	hsa00562-hsa00400
1034	Inositol phosphate metabolism-beta-Alanine metabolism	hsa00562-hsa00410
1035	Inositol phosphate metabolism-Taurine and hypotaurine metabolism	hsa00562-hsa00430
1036	Inositol phosphate metabolism-Phosphonate and phosphinate metabolism	hsa00562-hsa00440
1037	Inositol phosphate metabolism-Selenocompound metabolism	hsa00562-hsa00450
1038	Inositol phosphate metabolism-D-Amino acid metabolism	hsa00562-hsa00470
1039	Inositol phosphate metabolism-Glutathione metabolism	hsa00562-hsa00480
1040	Inositol phosphate metabolism-N-Glycan biosynthesis	hsa00562-hsa00510
1041	Inositol phosphate metabolism-Various types of N-glycan biosynthesis	hsa00562-hsa00513
1042	Inositol phosphate metabolism-Mucin type O-glycan biosynthesis	hsa00562-hsa00512
1043	Inositol phosphate metabolism-Mannose type O-glycan biosynthesis	hsa00562-hsa00515
1044	Inositol phosphate metabolism-Other types of O-glycan biosynthesis	hsa00562-hsa00514
1045	Inositol phosphate metabolism-Glycosaminoglycan biosynthesis - chondroitin sulfate / dermatan sulfate	hsa00562-hsa00532
1046	Inositol phosphate metabolism-Glycosaminoglycan biosynthesis - heparan sulfate / heparin	hsa00562-hsa00534
1047	Inositol phosphate metabolism-Glycosaminoglycan biosynthesis - keratan sulfate	hsa00562-hsa00533
1048	Inositol phosphate metabolism-Glycosaminoglycan degradation	hsa00562-hsa00531
1049	Inositol phosphate metabolism-Glycosylphosphatidylinositol (GPI)-anchor biosynthesis	hsa00562-hsa00563
1050	Inositol phosphate metabolism-Glycosphingolipid biosynthesis - lacto and neolacto series	hsa00562-hsa00601
1051	Inositol phosphate metabolism-Glycosphingolipid biosynthesis - globo and isoglobo series	hsa00562-hsa00603
1052	Inositol phosphate metabolism-Glycosphingolipid biosynthesis - ganglio series	hsa00562-hsa00604
1053	Inositol phosphate metabolism-Other glycan degradation	hsa00562-hsa00511
1054	Inositol phosphate metabolism-Thiamine metabolism	hsa00562-hsa00730
1055	Inositol phosphate metabolism-Riboflavin metabolism	hsa00562-hsa00740
1056	Inositol phosphate metabolism-Vitamin B6 metabolism	hsa00562-hsa00750
1057	Inositol phosphate metabolism-Nicotinate and nicotinamide metabolism	hsa00562-hsa00760
1058	Inositol phosphate metabolism-Pantothenate and CoA biosynthesis	hsa00562-hsa00770
1059	Inositol phosphate metabolism-Biotin metabolism	hsa00562-hsa00780
1060	Inositol phosphate metabolism-Lipoic acid metabolism	hsa00562-hsa00785
1061	Inositol phosphate metabolism-Folate biosynthesis	hsa00562-hsa00790
1062	Inositol phosphate metabolism-One carbon pool by folate	hsa00562-hsa00670
1063	Inositol phosphate metabolism-Retinol metabolism	hsa00562-hsa00830
1064	Inositol phosphate metabolism-Porphyrin metabolism	hsa00562-hsa00860
1065	Inositol phosphate metabolism-Ubiquinone and other terpenoid-quinone biosynthesis	hsa00562-hsa00130
1066	Inositol phosphate metabolism-Terpenoid backbone biosynthesis	hsa00562-hsa00900
1067	Inositol phosphate metabolism-Caffeine metabolism	hsa00562-hsa00232
1068	Inositol phosphate metabolism-Neomycin, kanamycin and gentamicin biosynthesis	hsa00562-hsa00524
1069	Inositol phosphate metabolism-Metabolism of xenobiotics by cytochrome P450	hsa00562-hsa00980
1070	Inositol phosphate metabolism-Drug metabolism - cytochrome P450	hsa00562-hsa00982
1071	Inositol phosphate metabolism-Drug metabolism - other enzymes	hsa00562-hsa00983
1072	Oxidative phosphorylation-Nitrogen metabolism	hsa00190-hsa00910
1073	Oxidative phosphorylation-Sulfur metabolism	hsa00190-hsa00920
1074	Oxidative phosphorylation-Fatty acid biosynthesis	hsa00190-hsa00061
1075	Oxidative phosphorylation-Fatty acid elongation	hsa00190-hsa00062
1076	Oxidative phosphorylation-Fatty acid degradation	hsa00190-hsa00071
1077	Oxidative phosphorylation-Steroid biosynthesis	hsa00190-hsa00100
1078	Oxidative phosphorylation-Primary bile acid biosynthesis	hsa00190-hsa00120
1079	Oxidative phosphorylation-Steroid hormone biosynthesis	hsa00190-hsa00140
1080	Oxidative phosphorylation-Glycerolipid metabolism	hsa00190-hsa00561
1081	Oxidative phosphorylation-Glycerophospholipid metabolism	hsa00190-hsa00564
1082	Oxidative phosphorylation-Ether lipid metabolism	hsa00190-hsa00565
1083	Oxidative phosphorylation-Sphingolipid metabolism	hsa00190-hsa00600
1084	Oxidative phosphorylation-Arachidonic acid metabolism	hsa00190-hsa00590
1085	Oxidative phosphorylation-Linoleic acid metabolism	hsa00190-hsa00591
1086	Oxidative phosphorylation-alpha-Linolenic acid metabolism	hsa00190-hsa00592
1087	Oxidative phosphorylation-Biosynthesis of unsaturated fatty acids	hsa00190-hsa01040
1088	Oxidative phosphorylation-Purine metabolism	hsa00190-hsa00230
1089	Oxidative phosphorylation-Pyrimidine metabolism	hsa00190-hsa00240
1090	Oxidative phosphorylation-Alanine, aspartate and glutamate metabolism	hsa00190-hsa00250
1091	Oxidative phosphorylation-Glycine, serine and threonine metabolism	hsa00190-hsa00260
1092	Oxidative phosphorylation-Cysteine and methionine metabolism	hsa00190-hsa00270
1093	Oxidative phosphorylation-Valine, leucine and isoleucine degradation	hsa00190-hsa00280
1094	Oxidative phosphorylation-Valine, leucine and isoleucine biosynthesis	hsa00190-hsa00290
1095	Oxidative phosphorylation-Lysine degradation	hsa00190-hsa00310
1096	Oxidative phosphorylation-Arginine biosynthesis	hsa00190-hsa00220
1097	Oxidative phosphorylation-Arginine and proline metabolism	hsa00190-hsa00330
1098	Oxidative phosphorylation-Histidine metabolism	hsa00190-hsa00340
1099	Oxidative phosphorylation-Tyrosine metabolism	hsa00190-hsa00350
1100	Oxidative phosphorylation-Phenylalanine metabolism	hsa00190-hsa00360
1101	Oxidative phosphorylation-Tryptophan metabolism	hsa00190-hsa00380
1102	Oxidative phosphorylation-Phenylalanine, tyrosine and tryptophan biosynthesis	hsa00190-hsa00400
1103	Oxidative phosphorylation-beta-Alanine metabolism	hsa00190-hsa00410
1104	Oxidative phosphorylation-Taurine and hypotaurine metabolism	hsa00190-hsa00430
1105	Oxidative phosphorylation-Phosphonate and phosphinate metabolism	hsa00190-hsa00440
1106	Oxidative phosphorylation-Selenocompound metabolism	hsa00190-hsa00450
1107	Oxidative phosphorylation-D-Amino acid metabolism	hsa00190-hsa00470
1108	Oxidative phosphorylation-Glutathione metabolism	hsa00190-hsa00480
1109	Oxidative phosphorylation-N-Glycan biosynthesis	hsa00190-hsa00510
1110	Oxidative phosphorylation-Various types of N-glycan biosynthesis	hsa00190-hsa00513
1111	Oxidative phosphorylation-Mucin type O-glycan biosynthesis	hsa00190-hsa00512
1112	Oxidative phosphorylation-Mannose type O-glycan biosynthesis	hsa00190-hsa00515
1113	Oxidative phosphorylation-Other types of O-glycan biosynthesis	hsa00190-hsa00514
1114	Oxidative phosphorylation-Glycosaminoglycan biosynthesis - chondroitin sulfate / dermatan sulfate	hsa00190-hsa00532
1115	Oxidative phosphorylation-Glycosaminoglycan biosynthesis - heparan sulfate / heparin	hsa00190-hsa00534
1116	Oxidative phosphorylation-Glycosaminoglycan biosynthesis - keratan sulfate	hsa00190-hsa00533
1117	Oxidative phosphorylation-Glycosaminoglycan degradation	hsa00190-hsa00531
1118	Oxidative phosphorylation-Glycosylphosphatidylinositol (GPI)-anchor biosynthesis	hsa00190-hsa00563
1119	Oxidative phosphorylation-Glycosphingolipid biosynthesis - lacto and neolacto series	hsa00190-hsa00601
1120	Oxidative phosphorylation-Glycosphingolipid biosynthesis - globo and isoglobo series	hsa00190-hsa00603
1121	Oxidative phosphorylation-Glycosphingolipid biosynthesis - ganglio series	hsa00190-hsa00604
1122	Oxidative phosphorylation-Other glycan degradation	hsa00190-hsa00511
1123	Oxidative phosphorylation-Thiamine metabolism	hsa00190-hsa00730
1124	Oxidative phosphorylation-Riboflavin metabolism	hsa00190-hsa00740
1125	Oxidative phosphorylation-Vitamin B6 metabolism	hsa00190-hsa00750
1126	Oxidative phosphorylation-Nicotinate and nicotinamide metabolism	hsa00190-hsa00760
1127	Oxidative phosphorylation-Pantothenate and CoA biosynthesis	hsa00190-hsa00770
1128	Oxidative phosphorylation-Biotin metabolism	hsa00190-hsa00780
1129	Oxidative phosphorylation-Lipoic acid metabolism	hsa00190-hsa00785
1130	Oxidative phosphorylation-Folate biosynthesis	hsa00190-hsa00790
1131	Oxidative phosphorylation-One carbon pool by folate	hsa00190-hsa00670
1132	Oxidative phosphorylation-Retinol metabolism	hsa00190-hsa00830
1133	Oxidative phosphorylation-Porphyrin metabolism	hsa00190-hsa00860
1134	Oxidative phosphorylation-Ubiquinone and other terpenoid-quinone biosynthesis	hsa00190-hsa00130
1135	Oxidative phosphorylation-Terpenoid backbone biosynthesis	hsa00190-hsa00900
1136	Oxidative phosphorylation-Caffeine metabolism	hsa00190-hsa00232
1137	Oxidative phosphorylation-Neomycin, kanamycin and gentamicin biosynthesis	hsa00190-hsa00524
1138	Oxidative phosphorylation-Metabolism of xenobiotics by cytochrome P450	hsa00190-hsa00980
1139	Oxidative phosphorylation-Drug metabolism - cytochrome P450	hsa00190-hsa00982
1140	Oxidative phosphorylation-Drug metabolism - other enzymes	hsa00190-hsa00983
1141	Nitrogen metabolism-Sulfur metabolism	hsa00910-hsa00920
1142	Nitrogen metabolism-Fatty acid biosynthesis	hsa00910-hsa00061
1143	Nitrogen metabolism-Fatty acid elongation	hsa00910-hsa00062
1144	Nitrogen metabolism-Fatty acid degradation	hsa00910-hsa00071
1145	Nitrogen metabolism-Steroid biosynthesis	hsa00910-hsa00100
1146	Nitrogen metabolism-Primary bile acid biosynthesis	hsa00910-hsa00120
1147	Nitrogen metabolism-Steroid hormone biosynthesis	hsa00910-hsa00140
1148	Nitrogen metabolism-Glycerolipid metabolism	hsa00910-hsa00561
1149	Nitrogen metabolism-Glycerophospholipid metabolism	hsa00910-hsa00564
1150	Nitrogen metabolism-Ether lipid metabolism	hsa00910-hsa00565
1151	Nitrogen metabolism-Sphingolipid metabolism	hsa00910-hsa00600
1152	Nitrogen metabolism-Arachidonic acid metabolism	hsa00910-hsa00590
1153	Nitrogen metabolism-Linoleic acid metabolism	hsa00910-hsa00591
1154	Nitrogen metabolism-alpha-Linolenic acid metabolism	hsa00910-hsa00592
1155	Nitrogen metabolism-Biosynthesis of unsaturated fatty acids	hsa00910-hsa01040
1156	Nitrogen metabolism-Purine metabolism	hsa00910-hsa00230
1157	Nitrogen metabolism-Pyrimidine metabolism	hsa00910-hsa00240
1158	Nitrogen metabolism-Alanine, aspartate and glutamate metabolism	hsa00910-hsa00250
1159	Nitrogen metabolism-Glycine, serine and threonine metabolism	hsa00910-hsa00260
1160	Nitrogen metabolism-Cysteine and methionine metabolism	hsa00910-hsa00270
1161	Nitrogen metabolism-Valine, leucine and isoleucine degradation	hsa00910-hsa00280
1162	Nitrogen metabolism-Valine, leucine and isoleucine biosynthesis	hsa00910-hsa00290
1163	Nitrogen metabolism-Lysine degradation	hsa00910-hsa00310
1164	Nitrogen metabolism-Arginine biosynthesis	hsa00910-hsa00220
1165	Nitrogen metabolism-Arginine and proline metabolism	hsa00910-hsa00330
1166	Nitrogen metabolism-Histidine metabolism	hsa00910-hsa00340
1167	Nitrogen metabolism-Tyrosine metabolism	hsa00910-hsa00350
1168	Nitrogen metabolism-Phenylalanine metabolism	hsa00910-hsa00360
1169	Nitrogen metabolism-Tryptophan metabolism	hsa00910-hsa00380
1170	Nitrogen metabolism-Phenylalanine, tyrosine and tryptophan biosynthesis	hsa00910-hsa00400
1171	Nitrogen metabolism-beta-Alanine metabolism	hsa00910-hsa00410
1172	Nitrogen metabolism-Taurine and hypotaurine metabolism	hsa00910-hsa00430
1173	Nitrogen metabolism-Phosphonate and phosphinate metabolism	hsa00910-hsa00440
1174	Nitrogen metabolism-Selenocompound metabolism	hsa00910-hsa00450
1175	Nitrogen metabolism-D-Amino acid metabolism	hsa00910-hsa00470
1176	Nitrogen metabolism-Glutathione metabolism	hsa00910-hsa00480
1177	Nitrogen metabolism-N-Glycan biosynthesis	hsa00910-hsa00510
1178	Nitrogen metabolism-Various types of N-glycan biosynthesis	hsa00910-hsa00513
1179	Nitrogen metabolism-Mucin type O-glycan biosynthesis	hsa00910-hsa00512
1180	Nitrogen metabolism-Mannose type O-glycan biosynthesis	hsa00910-hsa00515
1181	Nitrogen metabolism-Other types of O-glycan biosynthesis	hsa00910-hsa00514
1182	Nitrogen metabolism-Glycosaminoglycan biosynthesis - chondroitin sulfate / dermatan sulfate	hsa00910-hsa00532
1183	Nitrogen metabolism-Glycosaminoglycan biosynthesis - heparan sulfate / heparin	hsa00910-hsa00534
1184	Nitrogen metabolism-Glycosaminoglycan biosynthesis - keratan sulfate	hsa00910-hsa00533
1185	Nitrogen metabolism-Glycosaminoglycan degradation	hsa00910-hsa00531
1186	Nitrogen metabolism-Glycosylphosphatidylinositol (GPI)-anchor biosynthesis	hsa00910-hsa00563
1187	Nitrogen metabolism-Glycosphingolipid biosynthesis - lacto and neolacto series	hsa00910-hsa00601
1188	Nitrogen metabolism-Glycosphingolipid biosynthesis - globo and isoglobo series	hsa00910-hsa00603
1189	Nitrogen metabolism-Glycosphingolipid biosynthesis - ganglio series	hsa00910-hsa00604
1190	Nitrogen metabolism-Other glycan degradation	hsa00910-hsa00511
1191	Nitrogen metabolism-Thiamine metabolism	hsa00910-hsa00730
1192	Nitrogen metabolism-Riboflavin metabolism	hsa00910-hsa00740
1193	Nitrogen metabolism-Vitamin B6 metabolism	hsa00910-hsa00750
1194	Nitrogen metabolism-Nicotinate and nicotinamide metabolism	hsa00910-hsa00760
1195	Nitrogen metabolism-Pantothenate and CoA biosynthesis	hsa00910-hsa00770
1196	Nitrogen metabolism-Biotin metabolism	hsa00910-hsa00780
1197	Nitrogen metabolism-Lipoic acid metabolism	hsa00910-hsa00785
1198	Nitrogen metabolism-Folate biosynthesis	hsa00910-hsa00790
1199	Nitrogen metabolism-One carbon pool by folate	hsa00910-hsa00670
1200	Nitrogen metabolism-Retinol metabolism	hsa00910-hsa00830
1201	Nitrogen metabolism-Porphyrin metabolism	hsa00910-hsa00860
1202	Nitrogen metabolism-Ubiquinone and other terpenoid-quinone biosynthesis	hsa00910-hsa00130
1203	Nitrogen metabolism-Terpenoid backbone biosynthesis	hsa00910-hsa00900
1204	Nitrogen metabolism-Caffeine metabolism	hsa00910-hsa00232
1205	Nitrogen metabolism-Neomycin, kanamycin and gentamicin biosynthesis	hsa00910-hsa00524
1206	Nitrogen metabolism-Metabolism of xenobiotics by cytochrome P450	hsa00910-hsa00980
1207	Nitrogen metabolism-Drug metabolism - cytochrome P450	hsa00910-hsa00982
1208	Nitrogen metabolism-Drug metabolism - other enzymes	hsa00910-hsa00983
1209	Sulfur metabolism-Fatty acid biosynthesis	hsa00920-hsa00061
1210	Sulfur metabolism-Fatty acid elongation	hsa00920-hsa00062
1211	Sulfur metabolism-Fatty acid degradation	hsa00920-hsa00071
1212	Sulfur metabolism-Steroid biosynthesis	hsa00920-hsa00100
1213	Sulfur metabolism-Primary bile acid biosynthesis	hsa00920-hsa00120
1214	Sulfur metabolism-Steroid hormone biosynthesis	hsa00920-hsa00140
1215	Sulfur metabolism-Glycerolipid metabolism	hsa00920-hsa00561
1216	Sulfur metabolism-Glycerophospholipid metabolism	hsa00920-hsa00564
1217	Sulfur metabolism-Ether lipid metabolism	hsa00920-hsa00565
1218	Sulfur metabolism-Sphingolipid metabolism	hsa00920-hsa00600
1219	Sulfur metabolism-Arachidonic acid metabolism	hsa00920-hsa00590
1220	Sulfur metabolism-Linoleic acid metabolism	hsa00920-hsa00591
1221	Sulfur metabolism-alpha-Linolenic acid metabolism	hsa00920-hsa00592
1222	Sulfur metabolism-Biosynthesis of unsaturated fatty acids	hsa00920-hsa01040
1223	Sulfur metabolism-Purine metabolism	hsa00920-hsa00230
1224	Sulfur metabolism-Pyrimidine metabolism	hsa00920-hsa00240
1225	Sulfur metabolism-Alanine, aspartate and glutamate metabolism	hsa00920-hsa00250
1226	Sulfur metabolism-Glycine, serine and threonine metabolism	hsa00920-hsa00260
1227	Sulfur metabolism-Cysteine and methionine metabolism	hsa00920-hsa00270
1228	Sulfur metabolism-Valine, leucine and isoleucine degradation	hsa00920-hsa00280
1229	Sulfur metabolism-Valine, leucine and isoleucine biosynthesis	hsa00920-hsa00290
1230	Sulfur metabolism-Lysine degradation	hsa00920-hsa00310
1231	Sulfur metabolism-Arginine biosynthesis	hsa00920-hsa00220
1232	Sulfur metabolism-Arginine and proline metabolism	hsa00920-hsa00330
1233	Sulfur metabolism-Histidine metabolism	hsa00920-hsa00340
1234	Sulfur metabolism-Tyrosine metabolism	hsa00920-hsa00350
1235	Sulfur metabolism-Phenylalanine metabolism	hsa00920-hsa00360
1236	Sulfur metabolism-Tryptophan metabolism	hsa00920-hsa00380
1237	Sulfur metabolism-Phenylalanine, tyrosine and tryptophan biosynthesis	hsa00920-hsa00400
1238	Sulfur metabolism-beta-Alanine metabolism	hsa00920-hsa00410
1239	Sulfur metabolism-Taurine and hypotaurine metabolism	hsa00920-hsa00430
1240	Sulfur metabolism-Phosphonate and phosphinate metabolism	hsa00920-hsa00440
1241	Sulfur metabolism-Selenocompound metabolism	hsa00920-hsa00450
1242	Sulfur metabolism-D-Amino acid metabolism	hsa00920-hsa00470
1243	Sulfur metabolism-Glutathione metabolism	hsa00920-hsa00480
1244	Sulfur metabolism-N-Glycan biosynthesis	hsa00920-hsa00510
1245	Sulfur metabolism-Various types of N-glycan biosynthesis	hsa00920-hsa00513
1246	Sulfur metabolism-Mucin type O-glycan biosynthesis	hsa00920-hsa00512
1247	Sulfur metabolism-Mannose type O-glycan biosynthesis	hsa00920-hsa00515
1248	Sulfur metabolism-Other types of O-glycan biosynthesis	hsa00920-hsa00514
1249	Sulfur metabolism-Glycosaminoglycan biosynthesis - chondroitin sulfate / dermatan sulfate	hsa00920-hsa00532
1250	Sulfur metabolism-Glycosaminoglycan biosynthesis - heparan sulfate / heparin	hsa00920-hsa00534
1251	Sulfur metabolism-Glycosaminoglycan biosynthesis - keratan sulfate	hsa00920-hsa00533
1252	Sulfur metabolism-Glycosaminoglycan degradation	hsa00920-hsa00531
1253	Sulfur metabolism-Glycosylphosphatidylinositol (GPI)-anchor biosynthesis	hsa00920-hsa00563
1254	Sulfur metabolism-Glycosphingolipid biosynthesis - lacto and neolacto series	hsa00920-hsa00601
1255	Sulfur metabolism-Glycosphingolipid biosynthesis - globo and isoglobo series	hsa00920-hsa00603
1256	Sulfur metabolism-Glycosphingolipid biosynthesis - ganglio series	hsa00920-hsa00604
1257	Sulfur metabolism-Other glycan degradation	hsa00920-hsa00511
1258	Sulfur metabolism-Thiamine metabolism	hsa00920-hsa00730
1259	Sulfur metabolism-Riboflavin metabolism	hsa00920-hsa00740
1260	Sulfur metabolism-Vitamin B6 metabolism	hsa00920-hsa00750
1261	Sulfur metabolism-Nicotinate and nicotinamide metabolism	hsa00920-hsa00760
1262	Sulfur metabolism-Pantothenate and CoA biosynthesis	hsa00920-hsa00770
1263	Sulfur metabolism-Biotin metabolism	hsa00920-hsa00780
1264	Sulfur metabolism-Lipoic acid metabolism	hsa00920-hsa00785
1265	Sulfur metabolism-Folate biosynthesis	hsa00920-hsa00790
1266	Sulfur metabolism-One carbon pool by folate	hsa00920-hsa00670
1267	Sulfur metabolism-Retinol metabolism	hsa00920-hsa00830
1268	Sulfur metabolism-Porphyrin metabolism	hsa00920-hsa00860
1269	Sulfur metabolism-Ubiquinone and other terpenoid-quinone biosynthesis	hsa00920-hsa00130
1270	Sulfur metabolism-Terpenoid backbone biosynthesis	hsa00920-hsa00900
1271	Sulfur metabolism-Caffeine metabolism	hsa00920-hsa00232
1272	Sulfur metabolism-Neomycin, kanamycin and gentamicin biosynthesis	hsa00920-hsa00524
1273	Sulfur metabolism-Metabolism of xenobiotics by cytochrome P450	hsa00920-hsa00980
1274	Sulfur metabolism-Drug metabolism - cytochrome P450	hsa00920-hsa00982
1275	Sulfur metabolism-Drug metabolism - other enzymes	hsa00920-hsa00983
1276	Fatty acid biosynthesis-Fatty acid elongation	hsa00061-hsa00062
1277	Fatty acid biosynthesis-Fatty acid degradation	hsa00061-hsa00071
1278	Fatty acid biosynthesis-Steroid biosynthesis	hsa00061-hsa00100
1279	Fatty acid biosynthesis-Primary bile acid biosynthesis	hsa00061-hsa00120
1280	Fatty acid biosynthesis-Steroid hormone biosynthesis	hsa00061-hsa00140
1281	Fatty acid biosynthesis-Glycerolipid metabolism	hsa00061-hsa00561
1282	Fatty acid biosynthesis-Glycerophospholipid metabolism	hsa00061-hsa00564
1283	Fatty acid biosynthesis-Ether lipid metabolism	hsa00061-hsa00565
1284	Fatty acid biosynthesis-Sphingolipid metabolism	hsa00061-hsa00600
1285	Fatty acid biosynthesis-Arachidonic acid metabolism	hsa00061-hsa00590
1286	Fatty acid biosynthesis-Linoleic acid metabolism	hsa00061-hsa00591
1287	Fatty acid biosynthesis-alpha-Linolenic acid metabolism	hsa00061-hsa00592
1288	Fatty acid biosynthesis-Biosynthesis of unsaturated fatty acids	hsa00061-hsa01040
1289	Fatty acid biosynthesis-Purine metabolism	hsa00061-hsa00230
1290	Fatty acid biosynthesis-Pyrimidine metabolism	hsa00061-hsa00240
1291	Fatty acid biosynthesis-Alanine, aspartate and glutamate metabolism	hsa00061-hsa00250
1292	Fatty acid biosynthesis-Glycine, serine and threonine metabolism	hsa00061-hsa00260
1293	Fatty acid biosynthesis-Cysteine and methionine metabolism	hsa00061-hsa00270
1294	Fatty acid biosynthesis-Valine, leucine and isoleucine degradation	hsa00061-hsa00280
1295	Fatty acid biosynthesis-Valine, leucine and isoleucine biosynthesis	hsa00061-hsa00290
1296	Fatty acid biosynthesis-Lysine degradation	hsa00061-hsa00310
1297	Fatty acid biosynthesis-Arginine biosynthesis	hsa00061-hsa00220
1298	Fatty acid biosynthesis-Arginine and proline metabolism	hsa00061-hsa00330
1299	Fatty acid biosynthesis-Histidine metabolism	hsa00061-hsa00340
1300	Fatty acid biosynthesis-Tyrosine metabolism	hsa00061-hsa00350
1301	Fatty acid biosynthesis-Phenylalanine metabolism	hsa00061-hsa00360
1302	Fatty acid biosynthesis-Tryptophan metabolism	hsa00061-hsa00380
1303	Fatty acid biosynthesis-Phenylalanine, tyrosine and tryptophan biosynthesis	hsa00061-hsa00400
1304	Fatty acid biosynthesis-beta-Alanine metabolism	hsa00061-hsa00410
1305	Fatty acid biosynthesis-Taurine and hypotaurine metabolism	hsa00061-hsa00430
1306	Fatty acid biosynthesis-Phosphonate and phosphinate metabolism	hsa00061-hsa00440
1307	Fatty acid biosynthesis-Selenocompound metabolism	hsa00061-hsa00450
1308	Fatty acid biosynthesis-D-Amino acid metabolism	hsa00061-hsa00470
1309	Fatty acid biosynthesis-Glutathione metabolism	hsa00061-hsa00480
1310	Fatty acid biosynthesis-N-Glycan biosynthesis	hsa00061-hsa00510
1311	Fatty acid biosynthesis-Various types of N-glycan biosynthesis	hsa00061-hsa00513
1312	Fatty acid biosynthesis-Mucin type O-glycan biosynthesis	hsa00061-hsa00512
1313	Fatty acid biosynthesis-Mannose type O-glycan biosynthesis	hsa00061-hsa00515
1314	Fatty acid biosynthesis-Other types of O-glycan biosynthesis	hsa00061-hsa00514
1315	Fatty acid biosynthesis-Glycosaminoglycan biosynthesis - chondroitin sulfate / dermatan sulfate	hsa00061-hsa00532
1316	Fatty acid biosynthesis-Glycosaminoglycan biosynthesis - heparan sulfate / heparin	hsa00061-hsa00534
1317	Fatty acid biosynthesis-Glycosaminoglycan biosynthesis - keratan sulfate	hsa00061-hsa00533
1318	Fatty acid biosynthesis-Glycosaminoglycan degradation	hsa00061-hsa00531
1319	Fatty acid biosynthesis-Glycosylphosphatidylinositol (GPI)-anchor biosynthesis	hsa00061-hsa00563
1320	Fatty acid biosynthesis-Glycosphingolipid biosynthesis - lacto and neolacto series	hsa00061-hsa00601
1321	Fatty acid biosynthesis-Glycosphingolipid biosynthesis - globo and isoglobo series	hsa00061-hsa00603
1322	Fatty acid biosynthesis-Glycosphingolipid biosynthesis - ganglio series	hsa00061-hsa00604
1323	Fatty acid biosynthesis-Other glycan degradation	hsa00061-hsa00511
1324	Fatty acid biosynthesis-Thiamine metabolism	hsa00061-hsa00730
1325	Fatty acid biosynthesis-Riboflavin metabolism	hsa00061-hsa00740
1326	Fatty acid biosynthesis-Vitamin B6 metabolism	hsa00061-hsa00750
1327	Fatty acid biosynthesis-Nicotinate and nicotinamide metabolism	hsa00061-hsa00760
1328	Fatty acid biosynthesis-Pantothenate and CoA biosynthesis	hsa00061-hsa00770
1329	Fatty acid biosynthesis-Biotin metabolism	hsa00061-hsa00780
1330	Fatty acid biosynthesis-Lipoic acid metabolism	hsa00061-hsa00785
1331	Fatty acid biosynthesis-Folate biosynthesis	hsa00061-hsa00790
1332	Fatty acid biosynthesis-One carbon pool by folate	hsa00061-hsa00670
1333	Fatty acid biosynthesis-Retinol metabolism	hsa00061-hsa00830
1334	Fatty acid biosynthesis-Porphyrin metabolism	hsa00061-hsa00860
1335	Fatty acid biosynthesis-Ubiquinone and other terpenoid-quinone biosynthesis	hsa00061-hsa00130
1336	Fatty acid biosynthesis-Terpenoid backbone biosynthesis	hsa00061-hsa00900
1337	Fatty acid biosynthesis-Caffeine metabolism	hsa00061-hsa00232
1338	Fatty acid biosynthesis-Neomycin, kanamycin and gentamicin biosynthesis	hsa00061-hsa00524
1339	Fatty acid biosynthesis-Metabolism of xenobiotics by cytochrome P450	hsa00061-hsa00980
1340	Fatty acid biosynthesis-Drug metabolism - cytochrome P450	hsa00061-hsa00982
1341	Fatty acid biosynthesis-Drug metabolism - other enzymes	hsa00061-hsa00983
1342	Fatty acid elongation-Fatty acid degradation	hsa00062-hsa00071
1343	Fatty acid elongation-Steroid biosynthesis	hsa00062-hsa00100
1344	Fatty acid elongation-Primary bile acid biosynthesis	hsa00062-hsa00120
1345	Fatty acid elongation-Steroid hormone biosynthesis	hsa00062-hsa00140
1346	Fatty acid elongation-Glycerolipid metabolism	hsa00062-hsa00561
1347	Fatty acid elongation-Glycerophospholipid metabolism	hsa00062-hsa00564
1348	Fatty acid elongation-Ether lipid metabolism	hsa00062-hsa00565
1349	Fatty acid elongation-Sphingolipid metabolism	hsa00062-hsa00600
1350	Fatty acid elongation-Arachidonic acid metabolism	hsa00062-hsa00590
1351	Fatty acid elongation-Linoleic acid metabolism	hsa00062-hsa00591
1352	Fatty acid elongation-alpha-Linolenic acid metabolism	hsa00062-hsa00592
1353	Fatty acid elongation-Biosynthesis of unsaturated fatty acids	hsa00062-hsa01040
1354	Fatty acid elongation-Purine metabolism	hsa00062-hsa00230
1355	Fatty acid elongation-Pyrimidine metabolism	hsa00062-hsa00240
1356	Fatty acid elongation-Alanine, aspartate and glutamate metabolism	hsa00062-hsa00250
1357	Fatty acid elongation-Glycine, serine and threonine metabolism	hsa00062-hsa00260
1358	Fatty acid elongation-Cysteine and methionine metabolism	hsa00062-hsa00270
1359	Fatty acid elongation-Valine, leucine and isoleucine degradation	hsa00062-hsa00280
1360	Fatty acid elongation-Valine, leucine and isoleucine biosynthesis	hsa00062-hsa00290
1361	Fatty acid elongation-Lysine degradation	hsa00062-hsa00310
1362	Fatty acid elongation-Arginine biosynthesis	hsa00062-hsa00220
1363	Fatty acid elongation-Arginine and proline metabolism	hsa00062-hsa00330
1364	Fatty acid elongation-Histidine metabolism	hsa00062-hsa00340
1365	Fatty acid elongation-Tyrosine metabolism	hsa00062-hsa00350
1366	Fatty acid elongation-Phenylalanine metabolism	hsa00062-hsa00360
1367	Fatty acid elongation-Tryptophan metabolism	hsa00062-hsa00380
1368	Fatty acid elongation-Phenylalanine, tyrosine and tryptophan biosynthesis	hsa00062-hsa00400
1369	Fatty acid elongation-beta-Alanine metabolism	hsa00062-hsa00410
1370	Fatty acid elongation-Taurine and hypotaurine metabolism	hsa00062-hsa00430
1371	Fatty acid elongation-Phosphonate and phosphinate metabolism	hsa00062-hsa00440
1372	Fatty acid elongation-Selenocompound metabolism	hsa00062-hsa00450
1373	Fatty acid elongation-D-Amino acid metabolism	hsa00062-hsa00470
1374	Fatty acid elongation-Glutathione metabolism	hsa00062-hsa00480
1375	Fatty acid elongation-N-Glycan biosynthesis	hsa00062-hsa00510
1376	Fatty acid elongation-Various types of N-glycan biosynthesis	hsa00062-hsa00513
1377	Fatty acid elongation-Mucin type O-glycan biosynthesis	hsa00062-hsa00512
1378	Fatty acid elongation-Mannose type O-glycan biosynthesis	hsa00062-hsa00515
1379	Fatty acid elongation-Other types of O-glycan biosynthesis	hsa00062-hsa00514
1380	Fatty acid elongation-Glycosaminoglycan biosynthesis - chondroitin sulfate / dermatan sulfate	hsa00062-hsa00532
1381	Fatty acid elongation-Glycosaminoglycan biosynthesis - heparan sulfate / heparin	hsa00062-hsa00534
1382	Fatty acid elongation-Glycosaminoglycan biosynthesis - keratan sulfate	hsa00062-hsa00533
1383	Fatty acid elongation-Glycosaminoglycan degradation	hsa00062-hsa00531
1384	Fatty acid elongation-Glycosylphosphatidylinositol (GPI)-anchor biosynthesis	hsa00062-hsa00563
1385	Fatty acid elongation-Glycosphingolipid biosynthesis - lacto and neolacto series	hsa00062-hsa00601
1386	Fatty acid elongation-Glycosphingolipid biosynthesis - globo and isoglobo series	hsa00062-hsa00603
1387	Fatty acid elongation-Glycosphingolipid biosynthesis - ganglio series	hsa00062-hsa00604
1388	Fatty acid elongation-Other glycan degradation	hsa00062-hsa00511
1389	Fatty acid elongation-Thiamine metabolism	hsa00062-hsa00730
1390	Fatty acid elongation-Riboflavin metabolism	hsa00062-hsa00740
1391	Fatty acid elongation-Vitamin B6 metabolism	hsa00062-hsa00750
1392	Fatty acid elongation-Nicotinate and nicotinamide metabolism	hsa00062-hsa00760
1393	Fatty acid elongation-Pantothenate and CoA biosynthesis	hsa00062-hsa00770
1394	Fatty acid elongation-Biotin metabolism	hsa00062-hsa00780
1395	Fatty acid elongation-Lipoic acid metabolism	hsa00062-hsa00785
1396	Fatty acid elongation-Folate biosynthesis	hsa00062-hsa00790
1397	Fatty acid elongation-One carbon pool by folate	hsa00062-hsa00670
1398	Fatty acid elongation-Retinol metabolism	hsa00062-hsa00830
1399	Fatty acid elongation-Porphyrin metabolism	hsa00062-hsa00860
1400	Fatty acid elongation-Ubiquinone and other terpenoid-quinone biosynthesis	hsa00062-hsa00130
1401	Fatty acid elongation-Terpenoid backbone biosynthesis	hsa00062-hsa00900
1402	Fatty acid elongation-Caffeine metabolism	hsa00062-hsa00232
1403	Fatty acid elongation-Neomycin, kanamycin and gentamicin biosynthesis	hsa00062-hsa00524
1404	Fatty acid elongation-Metabolism of xenobiotics by cytochrome P450	hsa00062-hsa00980
1405	Fatty acid elongation-Drug metabolism - cytochrome P450	hsa00062-hsa00982
1406	Fatty acid elongation-Drug metabolism - other enzymes	hsa00062-hsa00983
1407	Fatty acid degradation-Steroid biosynthesis	hsa00071-hsa00100
1408	Fatty acid degradation-Primary bile acid biosynthesis	hsa00071-hsa00120
1409	Fatty acid degradation-Steroid hormone biosynthesis	hsa00071-hsa00140
1410	Fatty acid degradation-Glycerolipid metabolism	hsa00071-hsa00561
1411	Fatty acid degradation-Glycerophospholipid metabolism	hsa00071-hsa00564
1412	Fatty acid degradation-Ether lipid metabolism	hsa00071-hsa00565
1413	Fatty acid degradation-Sphingolipid metabolism	hsa00071-hsa00600
1414	Fatty acid degradation-Arachidonic acid metabolism	hsa00071-hsa00590
1415	Fatty acid degradation-Linoleic acid metabolism	hsa00071-hsa00591
1416	Fatty acid degradation-alpha-Linolenic acid metabolism	hsa00071-hsa00592
1417	Fatty acid degradation-Biosynthesis of unsaturated fatty acids	hsa00071-hsa01040
1418	Fatty acid degradation-Purine metabolism	hsa00071-hsa00230
1419	Fatty acid degradation-Pyrimidine metabolism	hsa00071-hsa00240
1420	Fatty acid degradation-Alanine, aspartate and glutamate metabolism	hsa00071-hsa00250
1421	Fatty acid degradation-Glycine, serine and threonine metabolism	hsa00071-hsa00260
1422	Fatty acid degradation-Cysteine and methionine metabolism	hsa00071-hsa00270
1423	Fatty acid degradation-Valine, leucine and isoleucine degradation	hsa00071-hsa00280
1424	Fatty acid degradation-Valine, leucine and isoleucine biosynthesis	hsa00071-hsa00290
1425	Fatty acid degradation-Lysine degradation	hsa00071-hsa00310
1426	Fatty acid degradation-Arginine biosynthesis	hsa00071-hsa00220
1427	Fatty acid degradation-Arginine and proline metabolism	hsa00071-hsa00330
1428	Fatty acid degradation-Histidine metabolism	hsa00071-hsa00340
1429	Fatty acid degradation-Tyrosine metabolism	hsa00071-hsa00350
1430	Fatty acid degradation-Phenylalanine metabolism	hsa00071-hsa00360
1431	Fatty acid degradation-Tryptophan metabolism	hsa00071-hsa00380
1432	Fatty acid degradation-Phenylalanine, tyrosine and tryptophan biosynthesis	hsa00071-hsa00400
1433	Fatty acid degradation-beta-Alanine metabolism	hsa00071-hsa00410
1434	Fatty acid degradation-Taurine and hypotaurine metabolism	hsa00071-hsa00430
1435	Fatty acid degradation-Phosphonate and phosphinate metabolism	hsa00071-hsa00440
1436	Fatty acid degradation-Selenocompound metabolism	hsa00071-hsa00450
1437	Fatty acid degradation-D-Amino acid metabolism	hsa00071-hsa00470
1438	Fatty acid degradation-Glutathione metabolism	hsa00071-hsa00480
1439	Fatty acid degradation-N-Glycan biosynthesis	hsa00071-hsa00510
1440	Fatty acid degradation-Various types of N-glycan biosynthesis	hsa00071-hsa00513
1441	Fatty acid degradation-Mucin type O-glycan biosynthesis	hsa00071-hsa00512
1442	Fatty acid degradation-Mannose type O-glycan biosynthesis	hsa00071-hsa00515
1443	Fatty acid degradation-Other types of O-glycan biosynthesis	hsa00071-hsa00514
1444	Fatty acid degradation-Glycosaminoglycan biosynthesis - chondroitin sulfate / dermatan sulfate	hsa00071-hsa00532
1445	Fatty acid degradation-Glycosaminoglycan biosynthesis - heparan sulfate / heparin	hsa00071-hsa00534
1446	Fatty acid degradation-Glycosaminoglycan biosynthesis - keratan sulfate	hsa00071-hsa00533
1447	Fatty acid degradation-Glycosaminoglycan degradation	hsa00071-hsa00531
1448	Fatty acid degradation-Glycosylphosphatidylinositol (GPI)-anchor biosynthesis	hsa00071-hsa00563
1449	Fatty acid degradation-Glycosphingolipid biosynthesis - lacto and neolacto series	hsa00071-hsa00601
1450	Fatty acid degradation-Glycosphingolipid biosynthesis - globo and isoglobo series	hsa00071-hsa00603
1451	Fatty acid degradation-Glycosphingolipid biosynthesis - ganglio series	hsa00071-hsa00604
1452	Fatty acid degradation-Other glycan degradation	hsa00071-hsa00511
1453	Fatty acid degradation-Thiamine metabolism	hsa00071-hsa00730
1454	Fatty acid degradation-Riboflavin metabolism	hsa00071-hsa00740
1455	Fatty acid degradation-Vitamin B6 metabolism	hsa00071-hsa00750
1456	Fatty acid degradation-Nicotinate and nicotinamide metabolism	hsa00071-hsa00760
1457	Fatty acid degradation-Pantothenate and CoA biosynthesis	hsa00071-hsa00770
1458	Fatty acid degradation-Biotin metabolism	hsa00071-hsa00780
1459	Fatty acid degradation-Lipoic acid metabolism	hsa00071-hsa00785
1460	Fatty acid degradation-Folate biosynthesis	hsa00071-hsa00790
1461	Fatty acid degradation-One carbon pool by folate	hsa00071-hsa00670
1462	Fatty acid degradation-Retinol metabolism	hsa00071-hsa00830
1463	Fatty acid degradation-Porphyrin metabolism	hsa00071-hsa00860
1464	Fatty acid degradation-Ubiquinone and other terpenoid-quinone biosynthesis	hsa00071-hsa00130
1465	Fatty acid degradation-Terpenoid backbone biosynthesis	hsa00071-hsa00900
1466	Fatty acid degradation-Caffeine metabolism	hsa00071-hsa00232
1467	Fatty acid degradation-Neomycin, kanamycin and gentamicin biosynthesis	hsa00071-hsa00524
1468	Fatty acid degradation-Metabolism of xenobiotics by cytochrome P450	hsa00071-hsa00980
1469	Fatty acid degradation-Drug metabolism - cytochrome P450	hsa00071-hsa00982
1470	Fatty acid degradation-Drug metabolism - other enzymes	hsa00071-hsa00983
1471	Steroid biosynthesis-Primary bile acid biosynthesis	hsa00100-hsa00120
1472	Steroid biosynthesis-Steroid hormone biosynthesis	hsa00100-hsa00140
1473	Steroid biosynthesis-Glycerolipid metabolism	hsa00100-hsa00561
1474	Steroid biosynthesis-Glycerophospholipid metabolism	hsa00100-hsa00564
1475	Steroid biosynthesis-Ether lipid metabolism	hsa00100-hsa00565
1476	Steroid biosynthesis-Sphingolipid metabolism	hsa00100-hsa00600
1477	Steroid biosynthesis-Arachidonic acid metabolism	hsa00100-hsa00590
1478	Steroid biosynthesis-Linoleic acid metabolism	hsa00100-hsa00591
1479	Steroid biosynthesis-alpha-Linolenic acid metabolism	hsa00100-hsa00592
1480	Steroid biosynthesis-Biosynthesis of unsaturated fatty acids	hsa00100-hsa01040
1481	Steroid biosynthesis-Purine metabolism	hsa00100-hsa00230
1482	Steroid biosynthesis-Pyrimidine metabolism	hsa00100-hsa00240
1483	Steroid biosynthesis-Alanine, aspartate and glutamate metabolism	hsa00100-hsa00250
1484	Steroid biosynthesis-Glycine, serine and threonine metabolism	hsa00100-hsa00260
1485	Steroid biosynthesis-Cysteine and methionine metabolism	hsa00100-hsa00270
1486	Steroid biosynthesis-Valine, leucine and isoleucine degradation	hsa00100-hsa00280
1487	Steroid biosynthesis-Valine, leucine and isoleucine biosynthesis	hsa00100-hsa00290
1488	Steroid biosynthesis-Lysine degradation	hsa00100-hsa00310
1489	Steroid biosynthesis-Arginine biosynthesis	hsa00100-hsa00220
1490	Steroid biosynthesis-Arginine and proline metabolism	hsa00100-hsa00330
1491	Steroid biosynthesis-Histidine metabolism	hsa00100-hsa00340
1492	Steroid biosynthesis-Tyrosine metabolism	hsa00100-hsa00350
1493	Steroid biosynthesis-Phenylalanine metabolism	hsa00100-hsa00360
1494	Steroid biosynthesis-Tryptophan metabolism	hsa00100-hsa00380
1495	Steroid biosynthesis-Phenylalanine, tyrosine and tryptophan biosynthesis	hsa00100-hsa00400
1496	Steroid biosynthesis-beta-Alanine metabolism	hsa00100-hsa00410
1497	Steroid biosynthesis-Taurine and hypotaurine metabolism	hsa00100-hsa00430
1498	Steroid biosynthesis-Phosphonate and phosphinate metabolism	hsa00100-hsa00440
1499	Steroid biosynthesis-Selenocompound metabolism	hsa00100-hsa00450
1500	Steroid biosynthesis-D-Amino acid metabolism	hsa00100-hsa00470
1501	Steroid biosynthesis-Glutathione metabolism	hsa00100-hsa00480
1502	Steroid biosynthesis-N-Glycan biosynthesis	hsa00100-hsa00510
1503	Steroid biosynthesis-Various types of N-glycan biosynthesis	hsa00100-hsa00513
1504	Steroid biosynthesis-Mucin type O-glycan biosynthesis	hsa00100-hsa00512
1505	Steroid biosynthesis-Mannose type O-glycan biosynthesis	hsa00100-hsa00515
1506	Steroid biosynthesis-Other types of O-glycan biosynthesis	hsa00100-hsa00514
1507	Steroid biosynthesis-Glycosaminoglycan biosynthesis - chondroitin sulfate / dermatan sulfate	hsa00100-hsa00532
1508	Steroid biosynthesis-Glycosaminoglycan biosynthesis - heparan sulfate / heparin	hsa00100-hsa00534
1509	Steroid biosynthesis-Glycosaminoglycan biosynthesis - keratan sulfate	hsa00100-hsa00533
1510	Steroid biosynthesis-Glycosaminoglycan degradation	hsa00100-hsa00531
1511	Steroid biosynthesis-Glycosylphosphatidylinositol (GPI)-anchor biosynthesis	hsa00100-hsa00563
1512	Steroid biosynthesis-Glycosphingolipid biosynthesis - lacto and neolacto series	hsa00100-hsa00601
1513	Steroid biosynthesis-Glycosphingolipid biosynthesis - globo and isoglobo series	hsa00100-hsa00603
1514	Steroid biosynthesis-Glycosphingolipid biosynthesis - ganglio series	hsa00100-hsa00604
1515	Steroid biosynthesis-Other glycan degradation	hsa00100-hsa00511
1516	Steroid biosynthesis-Thiamine metabolism	hsa00100-hsa00730
1517	Steroid biosynthesis-Riboflavin metabolism	hsa00100-hsa00740
1518	Steroid biosynthesis-Vitamin B6 metabolism	hsa00100-hsa00750
1519	Steroid biosynthesis-Nicotinate and nicotinamide metabolism	hsa00100-hsa00760
1520	Steroid biosynthesis-Pantothenate and CoA biosynthesis	hsa00100-hsa00770
1521	Steroid biosynthesis-Biotin metabolism	hsa00100-hsa00780
1522	Steroid biosynthesis-Lipoic acid metabolism	hsa00100-hsa00785
1523	Steroid biosynthesis-Folate biosynthesis	hsa00100-hsa00790
1524	Steroid biosynthesis-One carbon pool by folate	hsa00100-hsa00670
1525	Steroid biosynthesis-Retinol metabolism	hsa00100-hsa00830
1526	Steroid biosynthesis-Porphyrin metabolism	hsa00100-hsa00860
1527	Steroid biosynthesis-Ubiquinone and other terpenoid-quinone biosynthesis	hsa00100-hsa00130
1528	Steroid biosynthesis-Terpenoid backbone biosynthesis	hsa00100-hsa00900
1529	Steroid biosynthesis-Caffeine metabolism	hsa00100-hsa00232
1530	Steroid biosynthesis-Neomycin, kanamycin and gentamicin biosynthesis	hsa00100-hsa00524
1531	Steroid biosynthesis-Metabolism of xenobiotics by cytochrome P450	hsa00100-hsa00980
1532	Steroid biosynthesis-Drug metabolism - cytochrome P450	hsa00100-hsa00982
1533	Steroid biosynthesis-Drug metabolism - other enzymes	hsa00100-hsa00983
1534	Primary bile acid biosynthesis-Steroid hormone biosynthesis	hsa00120-hsa00140
1535	Primary bile acid biosynthesis-Glycerolipid metabolism	hsa00120-hsa00561
1536	Primary bile acid biosynthesis-Glycerophospholipid metabolism	hsa00120-hsa00564
1537	Primary bile acid biosynthesis-Ether lipid metabolism	hsa00120-hsa00565
1538	Primary bile acid biosynthesis-Sphingolipid metabolism	hsa00120-hsa00600
1539	Primary bile acid biosynthesis-Arachidonic acid metabolism	hsa00120-hsa00590
1540	Primary bile acid biosynthesis-Linoleic acid metabolism	hsa00120-hsa00591
1541	Primary bile acid biosynthesis-alpha-Linolenic acid metabolism	hsa00120-hsa00592
1542	Primary bile acid biosynthesis-Biosynthesis of unsaturated fatty acids	hsa00120-hsa01040
1543	Primary bile acid biosynthesis-Purine metabolism	hsa00120-hsa00230
1544	Primary bile acid biosynthesis-Pyrimidine metabolism	hsa00120-hsa00240
1545	Primary bile acid biosynthesis-Alanine, aspartate and glutamate metabolism	hsa00120-hsa00250
1546	Primary bile acid biosynthesis-Glycine, serine and threonine metabolism	hsa00120-hsa00260
1547	Primary bile acid biosynthesis-Cysteine and methionine metabolism	hsa00120-hsa00270
1548	Primary bile acid biosynthesis-Valine, leucine and isoleucine degradation	hsa00120-hsa00280
1549	Primary bile acid biosynthesis-Valine, leucine and isoleucine biosynthesis	hsa00120-hsa00290
1550	Primary bile acid biosynthesis-Lysine degradation	hsa00120-hsa00310
1551	Primary bile acid biosynthesis-Arginine biosynthesis	hsa00120-hsa00220
1552	Primary bile acid biosynthesis-Arginine and proline metabolism	hsa00120-hsa00330
1553	Primary bile acid biosynthesis-Histidine metabolism	hsa00120-hsa00340
1554	Primary bile acid biosynthesis-Tyrosine metabolism	hsa00120-hsa00350
1555	Primary bile acid biosynthesis-Phenylalanine metabolism	hsa00120-hsa00360
1556	Primary bile acid biosynthesis-Tryptophan metabolism	hsa00120-hsa00380
1557	Primary bile acid biosynthesis-Phenylalanine, tyrosine and tryptophan biosynthesis	hsa00120-hsa00400
1558	Primary bile acid biosynthesis-beta-Alanine metabolism	hsa00120-hsa00410
1559	Primary bile acid biosynthesis-Taurine and hypotaurine metabolism	hsa00120-hsa00430
1560	Primary bile acid biosynthesis-Phosphonate and phosphinate metabolism	hsa00120-hsa00440
1561	Primary bile acid biosynthesis-Selenocompound metabolism	hsa00120-hsa00450
1562	Primary bile acid biosynthesis-D-Amino acid metabolism	hsa00120-hsa00470
1563	Primary bile acid biosynthesis-Glutathione metabolism	hsa00120-hsa00480
1564	Primary bile acid biosynthesis-N-Glycan biosynthesis	hsa00120-hsa00510
1565	Primary bile acid biosynthesis-Various types of N-glycan biosynthesis	hsa00120-hsa00513
1566	Primary bile acid biosynthesis-Mucin type O-glycan biosynthesis	hsa00120-hsa00512
1567	Primary bile acid biosynthesis-Mannose type O-glycan biosynthesis	hsa00120-hsa00515
1568	Primary bile acid biosynthesis-Other types of O-glycan biosynthesis	hsa00120-hsa00514
1569	Primary bile acid biosynthesis-Glycosaminoglycan biosynthesis - chondroitin sulfate / dermatan sulfate	hsa00120-hsa00532
1570	Primary bile acid biosynthesis-Glycosaminoglycan biosynthesis - heparan sulfate / heparin	hsa00120-hsa00534
1571	Primary bile acid biosynthesis-Glycosaminoglycan biosynthesis - keratan sulfate	hsa00120-hsa00533
1572	Primary bile acid biosynthesis-Glycosaminoglycan degradation	hsa00120-hsa00531
1573	Primary bile acid biosynthesis-Glycosylphosphatidylinositol (GPI)-anchor biosynthesis	hsa00120-hsa00563
1574	Primary bile acid biosynthesis-Glycosphingolipid biosynthesis - lacto and neolacto series	hsa00120-hsa00601
1575	Primary bile acid biosynthesis-Glycosphingolipid biosynthesis - globo and isoglobo series	hsa00120-hsa00603
1576	Primary bile acid biosynthesis-Glycosphingolipid biosynthesis - ganglio series	hsa00120-hsa00604
1577	Primary bile acid biosynthesis-Other glycan degradation	hsa00120-hsa00511
1578	Primary bile acid biosynthesis-Thiamine metabolism	hsa00120-hsa00730
1579	Primary bile acid biosynthesis-Riboflavin metabolism	hsa00120-hsa00740
1580	Primary bile acid biosynthesis-Vitamin B6 metabolism	hsa00120-hsa00750
1581	Primary bile acid biosynthesis-Nicotinate and nicotinamide metabolism	hsa00120-hsa00760
1582	Primary bile acid biosynthesis-Pantothenate and CoA biosynthesis	hsa00120-hsa00770
1583	Primary bile acid biosynthesis-Biotin metabolism	hsa00120-hsa00780
1584	Primary bile acid biosynthesis-Lipoic acid metabolism	hsa00120-hsa00785
1585	Primary bile acid biosynthesis-Folate biosynthesis	hsa00120-hsa00790
1586	Primary bile acid biosynthesis-One carbon pool by folate	hsa00120-hsa00670
1587	Primary bile acid biosynthesis-Retinol metabolism	hsa00120-hsa00830
1588	Primary bile acid biosynthesis-Porphyrin metabolism	hsa00120-hsa00860
1589	Primary bile acid biosynthesis-Ubiquinone and other terpenoid-quinone biosynthesis	hsa00120-hsa00130
1590	Primary bile acid biosynthesis-Terpenoid backbone biosynthesis	hsa00120-hsa00900
1591	Primary bile acid biosynthesis-Caffeine metabolism	hsa00120-hsa00232
1592	Primary bile acid biosynthesis-Neomycin, kanamycin and gentamicin biosynthesis	hsa00120-hsa00524
1593	Primary bile acid biosynthesis-Metabolism of xenobiotics by cytochrome P450	hsa00120-hsa00980
1594	Primary bile acid biosynthesis-Drug metabolism - cytochrome P450	hsa00120-hsa00982
1595	Primary bile acid biosynthesis-Drug metabolism - other enzymes	hsa00120-hsa00983
1596	Steroid hormone biosynthesis-Glycerolipid metabolism	hsa00140-hsa00561
1597	Steroid hormone biosynthesis-Glycerophospholipid metabolism	hsa00140-hsa00564
1598	Steroid hormone biosynthesis-Ether lipid metabolism	hsa00140-hsa00565
1599	Steroid hormone biosynthesis-Sphingolipid metabolism	hsa00140-hsa00600
1600	Steroid hormone biosynthesis-Arachidonic acid metabolism	hsa00140-hsa00590
1601	Steroid hormone biosynthesis-Linoleic acid metabolism	hsa00140-hsa00591
1602	Steroid hormone biosynthesis-alpha-Linolenic acid metabolism	hsa00140-hsa00592
1603	Steroid hormone biosynthesis-Biosynthesis of unsaturated fatty acids	hsa00140-hsa01040
1604	Steroid hormone biosynthesis-Purine metabolism	hsa00140-hsa00230
1605	Steroid hormone biosynthesis-Pyrimidine metabolism	hsa00140-hsa00240
1606	Steroid hormone biosynthesis-Alanine, aspartate and glutamate metabolism	hsa00140-hsa00250
1607	Steroid hormone biosynthesis-Glycine, serine and threonine metabolism	hsa00140-hsa00260
1608	Steroid hormone biosynthesis-Cysteine and methionine metabolism	hsa00140-hsa00270
1609	Steroid hormone biosynthesis-Valine, leucine and isoleucine degradation	hsa00140-hsa00280
1610	Steroid hormone biosynthesis-Valine, leucine and isoleucine biosynthesis	hsa00140-hsa00290
1611	Steroid hormone biosynthesis-Lysine degradation	hsa00140-hsa00310
1612	Steroid hormone biosynthesis-Arginine biosynthesis	hsa00140-hsa00220
1613	Steroid hormone biosynthesis-Arginine and proline metabolism	hsa00140-hsa00330
1614	Steroid hormone biosynthesis-Histidine metabolism	hsa00140-hsa00340
1615	Steroid hormone biosynthesis-Tyrosine metabolism	hsa00140-hsa00350
1616	Steroid hormone biosynthesis-Phenylalanine metabolism	hsa00140-hsa00360
1617	Steroid hormone biosynthesis-Tryptophan metabolism	hsa00140-hsa00380
1618	Steroid hormone biosynthesis-Phenylalanine, tyrosine and tryptophan biosynthesis	hsa00140-hsa00400
1619	Steroid hormone biosynthesis-beta-Alanine metabolism	hsa00140-hsa00410
1620	Steroid hormone biosynthesis-Taurine and hypotaurine metabolism	hsa00140-hsa00430
1621	Steroid hormone biosynthesis-Phosphonate and phosphinate metabolism	hsa00140-hsa00440
1622	Steroid hormone biosynthesis-Selenocompound metabolism	hsa00140-hsa00450
1623	Steroid hormone biosynthesis-D-Amino acid metabolism	hsa00140-hsa00470
1624	Steroid hormone biosynthesis-Glutathione metabolism	hsa00140-hsa00480
1625	Steroid hormone biosynthesis-N-Glycan biosynthesis	hsa00140-hsa00510
1626	Steroid hormone biosynthesis-Various types of N-glycan biosynthesis	hsa00140-hsa00513
1627	Steroid hormone biosynthesis-Mucin type O-glycan biosynthesis	hsa00140-hsa00512
1628	Steroid hormone biosynthesis-Mannose type O-glycan biosynthesis	hsa00140-hsa00515
1629	Steroid hormone biosynthesis-Other types of O-glycan biosynthesis	hsa00140-hsa00514
1630	Steroid hormone biosynthesis-Glycosaminoglycan biosynthesis - chondroitin sulfate / dermatan sulfate	hsa00140-hsa00532
1631	Steroid hormone biosynthesis-Glycosaminoglycan biosynthesis - heparan sulfate / heparin	hsa00140-hsa00534
1632	Steroid hormone biosynthesis-Glycosaminoglycan biosynthesis - keratan sulfate	hsa00140-hsa00533
1633	Steroid hormone biosynthesis-Glycosaminoglycan degradation	hsa00140-hsa00531
1634	Steroid hormone biosynthesis-Glycosylphosphatidylinositol (GPI)-anchor biosynthesis	hsa00140-hsa00563
1635	Steroid hormone biosynthesis-Glycosphingolipid biosynthesis - lacto and neolacto series	hsa00140-hsa00601
1636	Steroid hormone biosynthesis-Glycosphingolipid biosynthesis - globo and isoglobo series	hsa00140-hsa00603
1637	Steroid hormone biosynthesis-Glycosphingolipid biosynthesis - ganglio series	hsa00140-hsa00604
1638	Steroid hormone biosynthesis-Other glycan degradation	hsa00140-hsa00511
1639	Steroid hormone biosynthesis-Thiamine metabolism	hsa00140-hsa00730
1640	Steroid hormone biosynthesis-Riboflavin metabolism	hsa00140-hsa00740
1641	Steroid hormone biosynthesis-Vitamin B6 metabolism	hsa00140-hsa00750
1642	Steroid hormone biosynthesis-Nicotinate and nicotinamide metabolism	hsa00140-hsa00760
1643	Steroid hormone biosynthesis-Pantothenate and CoA biosynthesis	hsa00140-hsa00770
1644	Steroid hormone biosynthesis-Biotin metabolism	hsa00140-hsa00780
1645	Steroid hormone biosynthesis-Lipoic acid metabolism	hsa00140-hsa00785
1646	Steroid hormone biosynthesis-Folate biosynthesis	hsa00140-hsa00790
1647	Steroid hormone biosynthesis-One carbon pool by folate	hsa00140-hsa00670
1648	Steroid hormone biosynthesis-Retinol metabolism	hsa00140-hsa00830
1649	Steroid hormone biosynthesis-Porphyrin metabolism	hsa00140-hsa00860
1650	Steroid hormone biosynthesis-Ubiquinone and other terpenoid-quinone biosynthesis	hsa00140-hsa00130
1651	Steroid hormone biosynthesis-Terpenoid backbone biosynthesis	hsa00140-hsa00900
1652	Steroid hormone biosynthesis-Caffeine metabolism	hsa00140-hsa00232
1653	Steroid hormone biosynthesis-Neomycin, kanamycin and gentamicin biosynthesis	hsa00140-hsa00524
1654	Steroid hormone biosynthesis-Metabolism of xenobiotics by cytochrome P450	hsa00140-hsa00980
1655	Steroid hormone biosynthesis-Drug metabolism - cytochrome P450	hsa00140-hsa00982
1656	Steroid hormone biosynthesis-Drug metabolism - other enzymes	hsa00140-hsa00983
1657	Glycerolipid metabolism-Glycerophospholipid metabolism	hsa00561-hsa00564
1658	Glycerolipid metabolism-Ether lipid metabolism	hsa00561-hsa00565
1659	Glycerolipid metabolism-Sphingolipid metabolism	hsa00561-hsa00600
1660	Glycerolipid metabolism-Arachidonic acid metabolism	hsa00561-hsa00590
1661	Glycerolipid metabolism-Linoleic acid metabolism	hsa00561-hsa00591
1662	Glycerolipid metabolism-alpha-Linolenic acid metabolism	hsa00561-hsa00592
1663	Glycerolipid metabolism-Biosynthesis of unsaturated fatty acids	hsa00561-hsa01040
1664	Glycerolipid metabolism-Purine metabolism	hsa00561-hsa00230
1665	Glycerolipid metabolism-Pyrimidine metabolism	hsa00561-hsa00240
1666	Glycerolipid metabolism-Alanine, aspartate and glutamate metabolism	hsa00561-hsa00250
1667	Glycerolipid metabolism-Glycine, serine and threonine metabolism	hsa00561-hsa00260
1668	Glycerolipid metabolism-Cysteine and methionine metabolism	hsa00561-hsa00270
1669	Glycerolipid metabolism-Valine, leucine and isoleucine degradation	hsa00561-hsa00280
1670	Glycerolipid metabolism-Valine, leucine and isoleucine biosynthesis	hsa00561-hsa00290
1671	Glycerolipid metabolism-Lysine degradation	hsa00561-hsa00310
1672	Glycerolipid metabolism-Arginine biosynthesis	hsa00561-hsa00220
1673	Glycerolipid metabolism-Arginine and proline metabolism	hsa00561-hsa00330
1674	Glycerolipid metabolism-Histidine metabolism	hsa00561-hsa00340
1675	Glycerolipid metabolism-Tyrosine metabolism	hsa00561-hsa00350
1676	Glycerolipid metabolism-Phenylalanine metabolism	hsa00561-hsa00360
1677	Glycerolipid metabolism-Tryptophan metabolism	hsa00561-hsa00380
1678	Glycerolipid metabolism-Phenylalanine, tyrosine and tryptophan biosynthesis	hsa00561-hsa00400
1679	Glycerolipid metabolism-beta-Alanine metabolism	hsa00561-hsa00410
1680	Glycerolipid metabolism-Taurine and hypotaurine metabolism	hsa00561-hsa00430
1681	Glycerolipid metabolism-Phosphonate and phosphinate metabolism	hsa00561-hsa00440
1682	Glycerolipid metabolism-Selenocompound metabolism	hsa00561-hsa00450
1683	Glycerolipid metabolism-D-Amino acid metabolism	hsa00561-hsa00470
1684	Glycerolipid metabolism-Glutathione metabolism	hsa00561-hsa00480
1685	Glycerolipid metabolism-N-Glycan biosynthesis	hsa00561-hsa00510
1686	Glycerolipid metabolism-Various types of N-glycan biosynthesis	hsa00561-hsa00513
1687	Glycerolipid metabolism-Mucin type O-glycan biosynthesis	hsa00561-hsa00512
1688	Glycerolipid metabolism-Mannose type O-glycan biosynthesis	hsa00561-hsa00515
1689	Glycerolipid metabolism-Other types of O-glycan biosynthesis	hsa00561-hsa00514
1690	Glycerolipid metabolism-Glycosaminoglycan biosynthesis - chondroitin sulfate / dermatan sulfate	hsa00561-hsa00532
1691	Glycerolipid metabolism-Glycosaminoglycan biosynthesis - heparan sulfate / heparin	hsa00561-hsa00534
1692	Glycerolipid metabolism-Glycosaminoglycan biosynthesis - keratan sulfate	hsa00561-hsa00533
1693	Glycerolipid metabolism-Glycosaminoglycan degradation	hsa00561-hsa00531
1694	Glycerolipid metabolism-Glycosylphosphatidylinositol (GPI)-anchor biosynthesis	hsa00561-hsa00563
1695	Glycerolipid metabolism-Glycosphingolipid biosynthesis - lacto and neolacto series	hsa00561-hsa00601
1696	Glycerolipid metabolism-Glycosphingolipid biosynthesis - globo and isoglobo series	hsa00561-hsa00603
1697	Glycerolipid metabolism-Glycosphingolipid biosynthesis - ganglio series	hsa00561-hsa00604
1698	Glycerolipid metabolism-Other glycan degradation	hsa00561-hsa00511
1699	Glycerolipid metabolism-Thiamine metabolism	hsa00561-hsa00730
1700	Glycerolipid metabolism-Riboflavin metabolism	hsa00561-hsa00740
1701	Glycerolipid metabolism-Vitamin B6 metabolism	hsa00561-hsa00750
1702	Glycerolipid metabolism-Nicotinate and nicotinamide metabolism	hsa00561-hsa00760
1703	Glycerolipid metabolism-Pantothenate and CoA biosynthesis	hsa00561-hsa00770
1704	Glycerolipid metabolism-Biotin metabolism	hsa00561-hsa00780
1705	Glycerolipid metabolism-Lipoic acid metabolism	hsa00561-hsa00785
1706	Glycerolipid metabolism-Folate biosynthesis	hsa00561-hsa00790
1707	Glycerolipid metabolism-One carbon pool by folate	hsa00561-hsa00670
1708	Glycerolipid metabolism-Retinol metabolism	hsa00561-hsa00830
1709	Glycerolipid metabolism-Porphyrin metabolism	hsa00561-hsa00860
1710	Glycerolipid metabolism-Ubiquinone and other terpenoid-quinone biosynthesis	hsa00561-hsa00130
1711	Glycerolipid metabolism-Terpenoid backbone biosynthesis	hsa00561-hsa00900
1712	Glycerolipid metabolism-Caffeine metabolism	hsa00561-hsa00232
1713	Glycerolipid metabolism-Neomycin, kanamycin and gentamicin biosynthesis	hsa00561-hsa00524
1714	Glycerolipid metabolism-Metabolism of xenobiotics by cytochrome P450	hsa00561-hsa00980
1715	Glycerolipid metabolism-Drug metabolism - cytochrome P450	hsa00561-hsa00982
1716	Glycerolipid metabolism-Drug metabolism - other enzymes	hsa00561-hsa00983
1717	Glycerophospholipid metabolism-Ether lipid metabolism	hsa00564-hsa00565
1718	Glycerophospholipid metabolism-Sphingolipid metabolism	hsa00564-hsa00600
1719	Glycerophospholipid metabolism-Arachidonic acid metabolism	hsa00564-hsa00590
1720	Glycerophospholipid metabolism-Linoleic acid metabolism	hsa00564-hsa00591
1721	Glycerophospholipid metabolism-alpha-Linolenic acid metabolism	hsa00564-hsa00592
1722	Glycerophospholipid metabolism-Biosynthesis of unsaturated fatty acids	hsa00564-hsa01040
1723	Glycerophospholipid metabolism-Purine metabolism	hsa00564-hsa00230
1724	Glycerophospholipid metabolism-Pyrimidine metabolism	hsa00564-hsa00240
1725	Glycerophospholipid metabolism-Alanine, aspartate and glutamate metabolism	hsa00564-hsa00250
1726	Glycerophospholipid metabolism-Glycine, serine and threonine metabolism	hsa00564-hsa00260
1727	Glycerophospholipid metabolism-Cysteine and methionine metabolism	hsa00564-hsa00270
1728	Glycerophospholipid metabolism-Valine, leucine and isoleucine degradation	hsa00564-hsa00280
1729	Glycerophospholipid metabolism-Valine, leucine and isoleucine biosynthesis	hsa00564-hsa00290
1730	Glycerophospholipid metabolism-Lysine degradation	hsa00564-hsa00310
1731	Glycerophospholipid metabolism-Arginine biosynthesis	hsa00564-hsa00220
1732	Glycerophospholipid metabolism-Arginine and proline metabolism	hsa00564-hsa00330
1733	Glycerophospholipid metabolism-Histidine metabolism	hsa00564-hsa00340
1734	Glycerophospholipid metabolism-Tyrosine metabolism	hsa00564-hsa00350
1735	Glycerophospholipid metabolism-Phenylalanine metabolism	hsa00564-hsa00360
1736	Glycerophospholipid metabolism-Tryptophan metabolism	hsa00564-hsa00380
1737	Glycerophospholipid metabolism-Phenylalanine, tyrosine and tryptophan biosynthesis	hsa00564-hsa00400
1738	Glycerophospholipid metabolism-beta-Alanine metabolism	hsa00564-hsa00410
1739	Glycerophospholipid metabolism-Taurine and hypotaurine metabolism	hsa00564-hsa00430
1740	Glycerophospholipid metabolism-Phosphonate and phosphinate metabolism	hsa00564-hsa00440
1741	Glycerophospholipid metabolism-Selenocompound metabolism	hsa00564-hsa00450
1742	Glycerophospholipid metabolism-D-Amino acid metabolism	hsa00564-hsa00470
1743	Glycerophospholipid metabolism-Glutathione metabolism	hsa00564-hsa00480
1744	Glycerophospholipid metabolism-N-Glycan biosynthesis	hsa00564-hsa00510
1745	Glycerophospholipid metabolism-Various types of N-glycan biosynthesis	hsa00564-hsa00513
1746	Glycerophospholipid metabolism-Mucin type O-glycan biosynthesis	hsa00564-hsa00512
1747	Glycerophospholipid metabolism-Mannose type O-glycan biosynthesis	hsa00564-hsa00515
1748	Glycerophospholipid metabolism-Other types of O-glycan biosynthesis	hsa00564-hsa00514
1749	Glycerophospholipid metabolism-Glycosaminoglycan biosynthesis - chondroitin sulfate / dermatan sulfate	hsa00564-hsa00532
1750	Glycerophospholipid metabolism-Glycosaminoglycan biosynthesis - heparan sulfate / heparin	hsa00564-hsa00534
1751	Glycerophospholipid metabolism-Glycosaminoglycan biosynthesis - keratan sulfate	hsa00564-hsa00533
1752	Glycerophospholipid metabolism-Glycosaminoglycan degradation	hsa00564-hsa00531
1753	Glycerophospholipid metabolism-Glycosylphosphatidylinositol (GPI)-anchor biosynthesis	hsa00564-hsa00563
1754	Glycerophospholipid metabolism-Glycosphingolipid biosynthesis - lacto and neolacto series	hsa00564-hsa00601
1755	Glycerophospholipid metabolism-Glycosphingolipid biosynthesis - globo and isoglobo series	hsa00564-hsa00603
1756	Glycerophospholipid metabolism-Glycosphingolipid biosynthesis - ganglio series	hsa00564-hsa00604
1757	Glycerophospholipid metabolism-Other glycan degradation	hsa00564-hsa00511
1758	Glycerophospholipid metabolism-Thiamine metabolism	hsa00564-hsa00730
1759	Glycerophospholipid metabolism-Riboflavin metabolism	hsa00564-hsa00740
1760	Glycerophospholipid metabolism-Vitamin B6 metabolism	hsa00564-hsa00750
1761	Glycerophospholipid metabolism-Nicotinate and nicotinamide metabolism	hsa00564-hsa00760
1762	Glycerophospholipid metabolism-Pantothenate and CoA biosynthesis	hsa00564-hsa00770
1763	Glycerophospholipid metabolism-Biotin metabolism	hsa00564-hsa00780
1764	Glycerophospholipid metabolism-Lipoic acid metabolism	hsa00564-hsa00785
1765	Glycerophospholipid metabolism-Folate biosynthesis	hsa00564-hsa00790
1766	Glycerophospholipid metabolism-One carbon pool by folate	hsa00564-hsa00670
1767	Glycerophospholipid metabolism-Retinol metabolism	hsa00564-hsa00830
1768	Glycerophospholipid metabolism-Porphyrin metabolism	hsa00564-hsa00860
1769	Glycerophospholipid metabolism-Ubiquinone and other terpenoid-quinone biosynthesis	hsa00564-hsa00130
1770	Glycerophospholipid metabolism-Terpenoid backbone biosynthesis	hsa00564-hsa00900
1771	Glycerophospholipid metabolism-Caffeine metabolism	hsa00564-hsa00232
1772	Glycerophospholipid metabolism-Neomycin, kanamycin and gentamicin biosynthesis	hsa00564-hsa00524
1773	Glycerophospholipid metabolism-Metabolism of xenobiotics by cytochrome P450	hsa00564-hsa00980
1774	Glycerophospholipid metabolism-Drug metabolism - cytochrome P450	hsa00564-hsa00982
1775	Glycerophospholipid metabolism-Drug metabolism - other enzymes	hsa00564-hsa00983
1776	Ether lipid metabolism-Sphingolipid metabolism	hsa00565-hsa00600
1777	Ether lipid metabolism-Arachidonic acid metabolism	hsa00565-hsa00590
1778	Ether lipid metabolism-Linoleic acid metabolism	hsa00565-hsa00591
1779	Ether lipid metabolism-alpha-Linolenic acid metabolism	hsa00565-hsa00592
1780	Ether lipid metabolism-Biosynthesis of unsaturated fatty acids	hsa00565-hsa01040
1781	Ether lipid metabolism-Purine metabolism	hsa00565-hsa00230
1782	Ether lipid metabolism-Pyrimidine metabolism	hsa00565-hsa00240
1783	Ether lipid metabolism-Alanine, aspartate and glutamate metabolism	hsa00565-hsa00250
1784	Ether lipid metabolism-Glycine, serine and threonine metabolism	hsa00565-hsa00260
1785	Ether lipid metabolism-Cysteine and methionine metabolism	hsa00565-hsa00270
1786	Ether lipid metabolism-Valine, leucine and isoleucine degradation	hsa00565-hsa00280
1787	Ether lipid metabolism-Valine, leucine and isoleucine biosynthesis	hsa00565-hsa00290
1788	Ether lipid metabolism-Lysine degradation	hsa00565-hsa00310
1789	Ether lipid metabolism-Arginine biosynthesis	hsa00565-hsa00220
1790	Ether lipid metabolism-Arginine and proline metabolism	hsa00565-hsa00330
1791	Ether lipid metabolism-Histidine metabolism	hsa00565-hsa00340
1792	Ether lipid metabolism-Tyrosine metabolism	hsa00565-hsa00350
1793	Ether lipid metabolism-Phenylalanine metabolism	hsa00565-hsa00360
1794	Ether lipid metabolism-Tryptophan metabolism	hsa00565-hsa00380
1795	Ether lipid metabolism-Phenylalanine, tyrosine and tryptophan biosynthesis	hsa00565-hsa00400
1796	Ether lipid metabolism-beta-Alanine metabolism	hsa00565-hsa00410
1797	Ether lipid metabolism-Taurine and hypotaurine metabolism	hsa00565-hsa00430
1798	Ether lipid metabolism-Phosphonate and phosphinate metabolism	hsa00565-hsa00440
1799	Ether lipid metabolism-Selenocompound metabolism	hsa00565-hsa00450
1800	Ether lipid metabolism-D-Amino acid metabolism	hsa00565-hsa00470
1801	Ether lipid metabolism-Glutathione metabolism	hsa00565-hsa00480
1802	Ether lipid metabolism-N-Glycan biosynthesis	hsa00565-hsa00510
1803	Ether lipid metabolism-Various types of N-glycan biosynthesis	hsa00565-hsa00513
1804	Ether lipid metabolism-Mucin type O-glycan biosynthesis	hsa00565-hsa00512
1805	Ether lipid metabolism-Mannose type O-glycan biosynthesis	hsa00565-hsa00515
1806	Ether lipid metabolism-Other types of O-glycan biosynthesis	hsa00565-hsa00514
1807	Ether lipid metabolism-Glycosaminoglycan biosynthesis - chondroitin sulfate / dermatan sulfate	hsa00565-hsa00532
1808	Ether lipid metabolism-Glycosaminoglycan biosynthesis - heparan sulfate / heparin	hsa00565-hsa00534
1809	Ether lipid metabolism-Glycosaminoglycan biosynthesis - keratan sulfate	hsa00565-hsa00533
1810	Ether lipid metabolism-Glycosaminoglycan degradation	hsa00565-hsa00531
1811	Ether lipid metabolism-Glycosylphosphatidylinositol (GPI)-anchor biosynthesis	hsa00565-hsa00563
1812	Ether lipid metabolism-Glycosphingolipid biosynthesis - lacto and neolacto series	hsa00565-hsa00601
1813	Ether lipid metabolism-Glycosphingolipid biosynthesis - globo and isoglobo series	hsa00565-hsa00603
1814	Ether lipid metabolism-Glycosphingolipid biosynthesis - ganglio series	hsa00565-hsa00604
1815	Ether lipid metabolism-Other glycan degradation	hsa00565-hsa00511
1816	Ether lipid metabolism-Thiamine metabolism	hsa00565-hsa00730
1817	Ether lipid metabolism-Riboflavin metabolism	hsa00565-hsa00740
1818	Ether lipid metabolism-Vitamin B6 metabolism	hsa00565-hsa00750
1819	Ether lipid metabolism-Nicotinate and nicotinamide metabolism	hsa00565-hsa00760
1820	Ether lipid metabolism-Pantothenate and CoA biosynthesis	hsa00565-hsa00770
1821	Ether lipid metabolism-Biotin metabolism	hsa00565-hsa00780
1822	Ether lipid metabolism-Lipoic acid metabolism	hsa00565-hsa00785
1823	Ether lipid metabolism-Folate biosynthesis	hsa00565-hsa00790
1824	Ether lipid metabolism-One carbon pool by folate	hsa00565-hsa00670
1825	Ether lipid metabolism-Retinol metabolism	hsa00565-hsa00830
1826	Ether lipid metabolism-Porphyrin metabolism	hsa00565-hsa00860
1827	Ether lipid metabolism-Ubiquinone and other terpenoid-quinone biosynthesis	hsa00565-hsa00130
1828	Ether lipid metabolism-Terpenoid backbone biosynthesis	hsa00565-hsa00900
1829	Ether lipid metabolism-Caffeine metabolism	hsa00565-hsa00232
1830	Ether lipid metabolism-Neomycin, kanamycin and gentamicin biosynthesis	hsa00565-hsa00524
1831	Ether lipid metabolism-Metabolism of xenobiotics by cytochrome P450	hsa00565-hsa00980
1832	Ether lipid metabolism-Drug metabolism - cytochrome P450	hsa00565-hsa00982
1833	Ether lipid metabolism-Drug metabolism - other enzymes	hsa00565-hsa00983
1834	Sphingolipid metabolism-Arachidonic acid metabolism	hsa00600-hsa00590
1835	Sphingolipid metabolism-Linoleic acid metabolism	hsa00600-hsa00591
1836	Sphingolipid metabolism-alpha-Linolenic acid metabolism	hsa00600-hsa00592
1837	Sphingolipid metabolism-Biosynthesis of unsaturated fatty acids	hsa00600-hsa01040
1838	Sphingolipid metabolism-Purine metabolism	hsa00600-hsa00230
1839	Sphingolipid metabolism-Pyrimidine metabolism	hsa00600-hsa00240
1840	Sphingolipid metabolism-Alanine, aspartate and glutamate metabolism	hsa00600-hsa00250
1841	Sphingolipid metabolism-Glycine, serine and threonine metabolism	hsa00600-hsa00260
1842	Sphingolipid metabolism-Cysteine and methionine metabolism	hsa00600-hsa00270
1843	Sphingolipid metabolism-Valine, leucine and isoleucine degradation	hsa00600-hsa00280
1844	Sphingolipid metabolism-Valine, leucine and isoleucine biosynthesis	hsa00600-hsa00290
1845	Sphingolipid metabolism-Lysine degradation	hsa00600-hsa00310
1846	Sphingolipid metabolism-Arginine biosynthesis	hsa00600-hsa00220
1847	Sphingolipid metabolism-Arginine and proline metabolism	hsa00600-hsa00330
1848	Sphingolipid metabolism-Histidine metabolism	hsa00600-hsa00340
1849	Sphingolipid metabolism-Tyrosine metabolism	hsa00600-hsa00350
1850	Sphingolipid metabolism-Phenylalanine metabolism	hsa00600-hsa00360
1851	Sphingolipid metabolism-Tryptophan metabolism	hsa00600-hsa00380
1852	Sphingolipid metabolism-Phenylalanine, tyrosine and tryptophan biosynthesis	hsa00600-hsa00400
1853	Sphingolipid metabolism-beta-Alanine metabolism	hsa00600-hsa00410
1854	Sphingolipid metabolism-Taurine and hypotaurine metabolism	hsa00600-hsa00430
1855	Sphingolipid metabolism-Phosphonate and phosphinate metabolism	hsa00600-hsa00440
1856	Sphingolipid metabolism-Selenocompound metabolism	hsa00600-hsa00450
1857	Sphingolipid metabolism-D-Amino acid metabolism	hsa00600-hsa00470
1858	Sphingolipid metabolism-Glutathione metabolism	hsa00600-hsa00480
1859	Sphingolipid metabolism-N-Glycan biosynthesis	hsa00600-hsa00510
1860	Sphingolipid metabolism-Various types of N-glycan biosynthesis	hsa00600-hsa00513
1861	Sphingolipid metabolism-Mucin type O-glycan biosynthesis	hsa00600-hsa00512
1862	Sphingolipid metabolism-Mannose type O-glycan biosynthesis	hsa00600-hsa00515
1863	Sphingolipid metabolism-Other types of O-glycan biosynthesis	hsa00600-hsa00514
1864	Sphingolipid metabolism-Glycosaminoglycan biosynthesis - chondroitin sulfate / dermatan sulfate	hsa00600-hsa00532
1865	Sphingolipid metabolism-Glycosaminoglycan biosynthesis - heparan sulfate / heparin	hsa00600-hsa00534
1866	Sphingolipid metabolism-Glycosaminoglycan biosynthesis - keratan sulfate	hsa00600-hsa00533
1867	Sphingolipid metabolism-Glycosaminoglycan degradation	hsa00600-hsa00531
1868	Sphingolipid metabolism-Glycosylphosphatidylinositol (GPI)-anchor biosynthesis	hsa00600-hsa00563
1869	Sphingolipid metabolism-Glycosphingolipid biosynthesis - lacto and neolacto series	hsa00600-hsa00601
1870	Sphingolipid metabolism-Glycosphingolipid biosynthesis - globo and isoglobo series	hsa00600-hsa00603
1871	Sphingolipid metabolism-Glycosphingolipid biosynthesis - ganglio series	hsa00600-hsa00604
1872	Sphingolipid metabolism-Other glycan degradation	hsa00600-hsa00511
1873	Sphingolipid metabolism-Thiamine metabolism	hsa00600-hsa00730
1874	Sphingolipid metabolism-Riboflavin metabolism	hsa00600-hsa00740
1875	Sphingolipid metabolism-Vitamin B6 metabolism	hsa00600-hsa00750
1876	Sphingolipid metabolism-Nicotinate and nicotinamide metabolism	hsa00600-hsa00760
1877	Sphingolipid metabolism-Pantothenate and CoA biosynthesis	hsa00600-hsa00770
1878	Sphingolipid metabolism-Biotin metabolism	hsa00600-hsa00780
1879	Sphingolipid metabolism-Lipoic acid metabolism	hsa00600-hsa00785
1880	Sphingolipid metabolism-Folate biosynthesis	hsa00600-hsa00790
1881	Sphingolipid metabolism-One carbon pool by folate	hsa00600-hsa00670
1882	Sphingolipid metabolism-Retinol metabolism	hsa00600-hsa00830
1883	Sphingolipid metabolism-Porphyrin metabolism	hsa00600-hsa00860
1884	Sphingolipid metabolism-Ubiquinone and other terpenoid-quinone biosynthesis	hsa00600-hsa00130
1885	Sphingolipid metabolism-Terpenoid backbone biosynthesis	hsa00600-hsa00900
1886	Sphingolipid metabolism-Caffeine metabolism	hsa00600-hsa00232
1887	Sphingolipid metabolism-Neomycin, kanamycin and gentamicin biosynthesis	hsa00600-hsa00524
1888	Sphingolipid metabolism-Metabolism of xenobiotics by cytochrome P450	hsa00600-hsa00980
1889	Sphingolipid metabolism-Drug metabolism - cytochrome P450	hsa00600-hsa00982
1890	Sphingolipid metabolism-Drug metabolism - other enzymes	hsa00600-hsa00983
1891	Arachidonic acid metabolism-Linoleic acid metabolism	hsa00590-hsa00591
1892	Arachidonic acid metabolism-alpha-Linolenic acid metabolism	hsa00590-hsa00592
1893	Arachidonic acid metabolism-Biosynthesis of unsaturated fatty acids	hsa00590-hsa01040
1894	Arachidonic acid metabolism-Purine metabolism	hsa00590-hsa00230
1895	Arachidonic acid metabolism-Pyrimidine metabolism	hsa00590-hsa00240
1896	Arachidonic acid metabolism-Alanine, aspartate and glutamate metabolism	hsa00590-hsa00250
1897	Arachidonic acid metabolism-Glycine, serine and threonine metabolism	hsa00590-hsa00260
1898	Arachidonic acid metabolism-Cysteine and methionine metabolism	hsa00590-hsa00270
1899	Arachidonic acid metabolism-Valine, leucine and isoleucine degradation	hsa00590-hsa00280
1900	Arachidonic acid metabolism-Valine, leucine and isoleucine biosynthesis	hsa00590-hsa00290
1901	Arachidonic acid metabolism-Lysine degradation	hsa00590-hsa00310
1902	Arachidonic acid metabolism-Arginine biosynthesis	hsa00590-hsa00220
1903	Arachidonic acid metabolism-Arginine and proline metabolism	hsa00590-hsa00330
1904	Arachidonic acid metabolism-Histidine metabolism	hsa00590-hsa00340
1905	Arachidonic acid metabolism-Tyrosine metabolism	hsa00590-hsa00350
1906	Arachidonic acid metabolism-Phenylalanine metabolism	hsa00590-hsa00360
1907	Arachidonic acid metabolism-Tryptophan metabolism	hsa00590-hsa00380
1908	Arachidonic acid metabolism-Phenylalanine, tyrosine and tryptophan biosynthesis	hsa00590-hsa00400
1909	Arachidonic acid metabolism-beta-Alanine metabolism	hsa00590-hsa00410
1910	Arachidonic acid metabolism-Taurine and hypotaurine metabolism	hsa00590-hsa00430
1911	Arachidonic acid metabolism-Phosphonate and phosphinate metabolism	hsa00590-hsa00440
1912	Arachidonic acid metabolism-Selenocompound metabolism	hsa00590-hsa00450
1913	Arachidonic acid metabolism-D-Amino acid metabolism	hsa00590-hsa00470
1914	Arachidonic acid metabolism-Glutathione metabolism	hsa00590-hsa00480
1915	Arachidonic acid metabolism-N-Glycan biosynthesis	hsa00590-hsa00510
1916	Arachidonic acid metabolism-Various types of N-glycan biosynthesis	hsa00590-hsa00513
1917	Arachidonic acid metabolism-Mucin type O-glycan biosynthesis	hsa00590-hsa00512
1918	Arachidonic acid metabolism-Mannose type O-glycan biosynthesis	hsa00590-hsa00515
1919	Arachidonic acid metabolism-Other types of O-glycan biosynthesis	hsa00590-hsa00514
1920	Arachidonic acid metabolism-Glycosaminoglycan biosynthesis - chondroitin sulfate / dermatan sulfate	hsa00590-hsa00532
1921	Arachidonic acid metabolism-Glycosaminoglycan biosynthesis - heparan sulfate / heparin	hsa00590-hsa00534
1922	Arachidonic acid metabolism-Glycosaminoglycan biosynthesis - keratan sulfate	hsa00590-hsa00533
1923	Arachidonic acid metabolism-Glycosaminoglycan degradation	hsa00590-hsa00531
1924	Arachidonic acid metabolism-Glycosylphosphatidylinositol (GPI)-anchor biosynthesis	hsa00590-hsa00563
1925	Arachidonic acid metabolism-Glycosphingolipid biosynthesis - lacto and neolacto series	hsa00590-hsa00601
1926	Arachidonic acid metabolism-Glycosphingolipid biosynthesis - globo and isoglobo series	hsa00590-hsa00603
1927	Arachidonic acid metabolism-Glycosphingolipid biosynthesis - ganglio series	hsa00590-hsa00604
1928	Arachidonic acid metabolism-Other glycan degradation	hsa00590-hsa00511
1929	Arachidonic acid metabolism-Thiamine metabolism	hsa00590-hsa00730
1930	Arachidonic acid metabolism-Riboflavin metabolism	hsa00590-hsa00740
1931	Arachidonic acid metabolism-Vitamin B6 metabolism	hsa00590-hsa00750
1932	Arachidonic acid metabolism-Nicotinate and nicotinamide metabolism	hsa00590-hsa00760
1933	Arachidonic acid metabolism-Pantothenate and CoA biosynthesis	hsa00590-hsa00770
1934	Arachidonic acid metabolism-Biotin metabolism	hsa00590-hsa00780
1935	Arachidonic acid metabolism-Lipoic acid metabolism	hsa00590-hsa00785
1936	Arachidonic acid metabolism-Folate biosynthesis	hsa00590-hsa00790
1937	Arachidonic acid metabolism-One carbon pool by folate	hsa00590-hsa00670
1938	Arachidonic acid metabolism-Retinol metabolism	hsa00590-hsa00830
1939	Arachidonic acid metabolism-Porphyrin metabolism	hsa00590-hsa00860
1940	Arachidonic acid metabolism-Ubiquinone and other terpenoid-quinone biosynthesis	hsa00590-hsa00130
1941	Arachidonic acid metabolism-Terpenoid backbone biosynthesis	hsa00590-hsa00900
1942	Arachidonic acid metabolism-Caffeine metabolism	hsa00590-hsa00232
1943	Arachidonic acid metabolism-Neomycin, kanamycin and gentamicin biosynthesis	hsa00590-hsa00524
1944	Arachidonic acid metabolism-Metabolism of xenobiotics by cytochrome P450	hsa00590-hsa00980
1945	Arachidonic acid metabolism-Drug metabolism - cytochrome P450	hsa00590-hsa00982
1946	Arachidonic acid metabolism-Drug metabolism - other enzymes	hsa00590-hsa00983
1947	Linoleic acid metabolism-alpha-Linolenic acid metabolism	hsa00591-hsa00592
1948	Linoleic acid metabolism-Biosynthesis of unsaturated fatty acids	hsa00591-hsa01040
1949	Linoleic acid metabolism-Purine metabolism	hsa00591-hsa00230
1950	Linoleic acid metabolism-Pyrimidine metabolism	hsa00591-hsa00240
1951	Linoleic acid metabolism-Alanine, aspartate and glutamate metabolism	hsa00591-hsa00250
1952	Linoleic acid metabolism-Glycine, serine and threonine metabolism	hsa00591-hsa00260
1953	Linoleic acid metabolism-Cysteine and methionine metabolism	hsa00591-hsa00270
1954	Linoleic acid metabolism-Valine, leucine and isoleucine degradation	hsa00591-hsa00280
1955	Linoleic acid metabolism-Valine, leucine and isoleucine biosynthesis	hsa00591-hsa00290
1956	Linoleic acid metabolism-Lysine degradation	hsa00591-hsa00310
1957	Linoleic acid metabolism-Arginine biosynthesis	hsa00591-hsa00220
1958	Linoleic acid metabolism-Arginine and proline metabolism	hsa00591-hsa00330
1959	Linoleic acid metabolism-Histidine metabolism	hsa00591-hsa00340
1960	Linoleic acid metabolism-Tyrosine metabolism	hsa00591-hsa00350
1961	Linoleic acid metabolism-Phenylalanine metabolism	hsa00591-hsa00360
1962	Linoleic acid metabolism-Tryptophan metabolism	hsa00591-hsa00380
1963	Linoleic acid metabolism-Phenylalanine, tyrosine and tryptophan biosynthesis	hsa00591-hsa00400
1964	Linoleic acid metabolism-beta-Alanine metabolism	hsa00591-hsa00410
1965	Linoleic acid metabolism-Taurine and hypotaurine metabolism	hsa00591-hsa00430
1966	Linoleic acid metabolism-Phosphonate and phosphinate metabolism	hsa00591-hsa00440
1967	Linoleic acid metabolism-Selenocompound metabolism	hsa00591-hsa00450
1968	Linoleic acid metabolism-D-Amino acid metabolism	hsa00591-hsa00470
1969	Linoleic acid metabolism-Glutathione metabolism	hsa00591-hsa00480
1970	Linoleic acid metabolism-N-Glycan biosynthesis	hsa00591-hsa00510
1971	Linoleic acid metabolism-Various types of N-glycan biosynthesis	hsa00591-hsa00513
1972	Linoleic acid metabolism-Mucin type O-glycan biosynthesis	hsa00591-hsa00512
1973	Linoleic acid metabolism-Mannose type O-glycan biosynthesis	hsa00591-hsa00515
1974	Linoleic acid metabolism-Other types of O-glycan biosynthesis	hsa00591-hsa00514
1975	Linoleic acid metabolism-Glycosaminoglycan biosynthesis - chondroitin sulfate / dermatan sulfate	hsa00591-hsa00532
1976	Linoleic acid metabolism-Glycosaminoglycan biosynthesis - heparan sulfate / heparin	hsa00591-hsa00534
1977	Linoleic acid metabolism-Glycosaminoglycan biosynthesis - keratan sulfate	hsa00591-hsa00533
1978	Linoleic acid metabolism-Glycosaminoglycan degradation	hsa00591-hsa00531
1979	Linoleic acid metabolism-Glycosylphosphatidylinositol (GPI)-anchor biosynthesis	hsa00591-hsa00563
1980	Linoleic acid metabolism-Glycosphingolipid biosynthesis - lacto and neolacto series	hsa00591-hsa00601
1981	Linoleic acid metabolism-Glycosphingolipid biosynthesis - globo and isoglobo series	hsa00591-hsa00603
1982	Linoleic acid metabolism-Glycosphingolipid biosynthesis - ganglio series	hsa00591-hsa00604
1983	Linoleic acid metabolism-Other glycan degradation	hsa00591-hsa00511
1984	Linoleic acid metabolism-Thiamine metabolism	hsa00591-hsa00730
1985	Linoleic acid metabolism-Riboflavin metabolism	hsa00591-hsa00740
1986	Linoleic acid metabolism-Vitamin B6 metabolism	hsa00591-hsa00750
1987	Linoleic acid metabolism-Nicotinate and nicotinamide metabolism	hsa00591-hsa00760
1988	Linoleic acid metabolism-Pantothenate and CoA biosynthesis	hsa00591-hsa00770
1989	Linoleic acid metabolism-Biotin metabolism	hsa00591-hsa00780
1990	Linoleic acid metabolism-Lipoic acid metabolism	hsa00591-hsa00785
1991	Linoleic acid metabolism-Folate biosynthesis	hsa00591-hsa00790
1992	Linoleic acid metabolism-One carbon pool by folate	hsa00591-hsa00670
1993	Linoleic acid metabolism-Retinol metabolism	hsa00591-hsa00830
1994	Linoleic acid metabolism-Porphyrin metabolism	hsa00591-hsa00860
1995	Linoleic acid metabolism-Ubiquinone and other terpenoid-quinone biosynthesis	hsa00591-hsa00130
1996	Linoleic acid metabolism-Terpenoid backbone biosynthesis	hsa00591-hsa00900
1997	Linoleic acid metabolism-Caffeine metabolism	hsa00591-hsa00232
1998	Linoleic acid metabolism-Neomycin, kanamycin and gentamicin biosynthesis	hsa00591-hsa00524
[truncated: 1,488 more rows]

## Sheet: Table S2
Table S2. Summary table of the comparison between two metabolic pathways from KEGG database by the MMP3C framework
P value	Adjusted p value	Odd ratio	Cramer's coefficient	Cancer type	Pathway function
0.756888	0.841631	0.865823	0.0319167	TCGA-BLCA	Glycolysis / Gluconeogenesis-Citrate cycle (TCA cycle)
0.0485359	0.0817767	0.54932	0.144963	TCGA-BLCA	Glycolysis / Gluconeogenesis-Pentose phosphate pathway
0.14707	0.215324	0.549149	0.111847	TCGA-BLCA	Glycolysis / Gluconeogenesis-Pentose and glucuronate interconversions
0.535728	0.63826	1.27179	0.0531945	TCGA-BLCA	Glycolysis / Gluconeogenesis-Fructose and mannose metabolism
0.0478975	0.0808967	2.20798	0.147576	TCGA-BLCA	Glycolysis / Gluconeogenesis-Galactose metabolism
0.107846	0.164819	0.597086	0.120362	TCGA-BLCA	Glycolysis / Gluconeogenesis-Ascorbate and aldarate metabolism
0.229132	0.314843	1.50476	0.0928922	TCGA-BLCA	Glycolysis / Gluconeogenesis-Starch and sucrose metabolism
2.07884e-05	7.51745e-05	0.279386	0.29959	TCGA-BLCA	Glycolysis / Gluconeogenesis-Amino sugar and nucleotide sugar metabolism
2.44647e-21	2.13209e-19	21.2914	0.635507	TCGA-BLCA	Glycolysis / Gluconeogenesis-Pyruvate metabolism
3.56968e-13	6.6545e-12	18.0357	0.484263	TCGA-BLCA	Glycolysis / Gluconeogenesis-Glyoxylate and dicarboxylate metabolism
0.0956496	0.148921	1.65432	0.123888	TCGA-BLCA	Glycolysis / Gluconeogenesis-Propanoate metabolism
4.98191e-05	0.000163377	3.47504	0.286093	TCGA-BLCA	Glycolysis / Gluconeogenesis-Butanoate metabolism
0.169249	0.241113	1.5173	0.103815	TCGA-BLCA	Glycolysis / Gluconeogenesis-Inositol phosphate metabolism
0.334149	0.430785	1.3569	0.0758098	TCGA-BLCA	Glycolysis / Gluconeogenesis-Oxidative phosphorylation
7.66511e-11	8.67551e-10	48.8614	0.388122	TCGA-BLCA	Glycolysis / Gluconeogenesis-Nitrogen metabolism
2.39459e-17	9.27506e-16	19.4207	0.565856	TCGA-BLCA	Glycolysis / Gluconeogenesis-Sulfur metabolism
0.555003	0.657851	0.731815	0.0541332	TCGA-BLCA	Glycolysis / Gluconeogenesis-Fatty acid biosynthesis
1.70098e-05	6.27472e-05	0.285142	0.30275	TCGA-BLCA	Glycolysis / Gluconeogenesis-Fatty acid elongation
0.882163	0.937285	1.09201	0.0203742	TCGA-BLCA	Glycolysis / Gluconeogenesis-Fatty acid degradation
1	1	1	0	TCGA-BLCA	Glycolysis / Gluconeogenesis-Steroid biosynthesis
0.0239076	0.043772	2.21005	0.165536	TCGA-BLCA	Glycolysis / Gluconeogenesis-Primary bile acid biosynthesis
3.84336e-06	1.62992e-05	6	0.287747	TCGA-BLCA	Glycolysis / Gluconeogenesis-Steroid hormone biosynthesis
0.00112724	0.00279683	3.38739	0.232621	TCGA-BLCA	Glycolysis / Gluconeogenesis-Glycerolipid metabolism
0.26396	0.354865	0.703358	0.0863034	TCGA-BLCA	Glycolysis / Gluconeogenesis-Glycerophospholipid metabolism
0.5633	0.665649	1.23266	0.0496365	TCGA-BLCA	Glycolysis / Gluconeogenesis-Ether lipid metabolism
0.0397666	0.0683561	1.92014	0.151008	TCGA-BLCA	Glycolysis / Gluconeogenesis-Sphingolipid metabolism
1.31047e-08	8.92221e-08	6.3	0.39262	TCGA-BLCA	Glycolysis / Gluconeogenesis-Arachidonic acid metabolism
0.0175801	0.0330729	2.25723	0.173219	TCGA-BLCA	Glycolysis / Gluconeogenesis-Linoleic acid metabolism
2.89542e-05	0.000100677	3.78947	0.294223	TCGA-BLCA	Glycolysis / Gluconeogenesis-alpha-Linolenic acid metabolism
0.00392595	0.00863462	2.55311	0.20739	TCGA-BLCA	Glycolysis / Gluconeogenesis-Biosynthesis of unsaturated fatty acids
0.105197	0.161195	0.592308	0.121268	TCGA-BLCA	Glycolysis / Gluconeogenesis-Purine metabolism
0.888811	0.937285	1.08141	0.019213	TCGA-BLCA	Glycolysis / Gluconeogenesis-Pyrimidine metabolism
0.259861	0.350673	0.536443	0.0928032	TCGA-BLCA	Glycolysis / Gluconeogenesis-Alanine, aspartate and glutamate metabolism
0.295117	0.389983	1.70667	0.0862796	TCGA-BLCA	Glycolysis / Gluconeogenesis-Glycine, serine and threonine metabolism
1.70098e-05	6.27472e-05	0.285142	0.30275	TCGA-BLCA	Glycolysis / Gluconeogenesis-Cysteine and methionine metabolism
0.207969	0.289413	1.48094	0.0960651	TCGA-BLCA	Glycolysis / Gluconeogenesis-Valine, leucine and isoleucine degradation
0.501986	0.601968	0.753488	0.0576774	TCGA-BLCA	Glycolysis / Gluconeogenesis-Valine, leucine and isoleucine biosynthesis
5.54871e-05	0.000179599	3.41667	0.284437	TCGA-BLCA	Glycolysis / Gluconeogenesis-Lysine degradation
3.07316e-05	0.00010628	0.144848	0.289875	TCGA-BLCA	Glycolysis / Gluconeogenesis-Arginine biosynthesis
0.776445	0.855239	0.88594	0.0292672	TCGA-BLCA	Glycolysis / Gluconeogenesis-Arginine and proline metabolism
1	1	0.933833	0.0127051	TCGA-BLCA	Glycolysis / Gluconeogenesis-Histidine metabolism
0.00253505	0.00577971	3.25266	0.217009	TCGA-BLCA	Glycolysis / Gluconeogenesis-Tyrosine metabolism
0.437266	0.537107	0.683393	0.0667498	TCGA-BLCA	Glycolysis / Gluconeogenesis-Phenylalanine metabolism
1	1	1	0	TCGA-BLCA	Glycolysis / Gluconeogenesis-Tryptophan metabolism
0.814876	0.888261	0.801312	0.0322749	TCGA-BLCA	Glycolysis / Gluconeogenesis-Phenylalanine, tyrosine and tryptophan biosynthesis
0.0192361	0.0358211	0.503125	0.169932	TCGA-BLCA	Glycolysis / Gluconeogenesis-beta-Alanine metabolism
3.11125e-09	2.43726e-08	16.4362	0.368786	TCGA-BLCA	Glycolysis / Gluconeogenesis-Taurine and hypotaurine metabolism
0.0106029	0.0210607	0.356275	0.186411	TCGA-BLCA	Glycolysis / Gluconeogenesis-Phosphonate and phosphinate metabolism
7.7956e-07	3.80609e-06	6.05538	0.342108	TCGA-BLCA	Glycolysis / Gluconeogenesis-Selenocompound metabolism
2.06663e-07	1.13097e-06	13.2799	0.32622	TCGA-BLCA	Glycolysis / Gluconeogenesis-D-Amino acid metabolism
1	1	1.0562	0.0113556	TCGA-BLCA	Glycolysis / Gluconeogenesis-Glutathione metabolism
0.335965	0.430862	1.35378	0.0755255	TCGA-BLCA	Glycolysis / Gluconeogenesis-N-Glycan biosynthesis
0.335534	0.430862	0.738272	0.0755929	TCGA-BLCA	Glycolysis / Gluconeogenesis-Various types of N-glycan biosynthesis
0.0289151	0.0516648	2.66275	0.1624	TCGA-BLCA	Glycolysis / Gluconeogenesis-Mucin type O-glycan biosynthesis
0.855096	0.926598	0.87463	0.0251259	TCGA-BLCA	Glycolysis / Gluconeogenesis-Mannose type O-glycan biosynthesis
0.00252236	0.00575456	0.397572	0.216395	TCGA-BLCA	Glycolysis / Gluconeogenesis-Other types of O-glycan biosynthesis
1	1	1	0	TCGA-BLCA	Glycolysis / Gluconeogenesis-Glycosaminoglycan biosynthesis - chondroitin sulfate / dermatan sulfate
0.0660951	0.107416	1.97173	0.137325	TCGA-BLCA	Glycolysis / Gluconeogenesis-Glycosaminoglycan biosynthesis - heparan sulfate / heparin
1.02265e-06	4.87681e-06	0.225146	0.341451	TCGA-BLCA	Glycolysis / Gluconeogenesis-Glycosaminoglycan biosynthesis - keratan sulfate
0.000114555	0.000349377	0.261427	0.272335	TCGA-BLCA	Glycolysis / Gluconeogenesis-Glycosaminoglycan degradation
4.97901e-19	2.71201e-17	20.9568	0.595101	TCGA-BLCA	Glycolysis / Gluconeogenesis-Glycosylphosphatidylinositol (GPI)-anchor biosynthesis
0.0812229	0.129348	0.507185	0.131372	TCGA-BLCA	Glycolysis / Gluconeogenesis-Glycosphingolipid biosynthesis - lacto and neolacto series
0.465399	0.565487	0.773826	0.0601808	TCGA-BLCA	Glycolysis / Gluconeogenesis-Glycosphingolipid biosynthesis - globo and isoglobo series
0.67595	0.76907	0.855978	0.038292	TCGA-BLCA	Glycolysis / Gluconeogenesis-Glycosphingolipid biosynthesis - ganglio series
9.41681e-06	3.69258e-05	0.275476	0.311446	TCGA-BLCA	Glycolysis / Gluconeogenesis-Other glycan degradation
0.29054	0.384518	0.693309	0.0829561	TCGA-BLCA	Glycolysis / Gluconeogenesis-Thiamine metabolism
3.1334e-05	0.000107952	0.105108	0.287599	TCGA-BLCA	Glycolysis / Gluconeogenesis-Riboflavin metabolism
1.14614e-11	1.59181e-10	12.6276	0.457473	TCGA-BLCA	Glycolysis / Gluconeogenesis-Vitamin B6 metabolism
0.306642	0.402771	0.710085	0.0802411	TCGA-BLCA	Glycolysis / Gluconeogenesis-Nicotinate and nicotinamide metabolism
0.0986825	0.152418	0.610074	0.122778	TCGA-BLCA	Glycolysis / Gluconeogenesis-Pantothenate and CoA biosynthesis
0.299123	0.39453	1.42379	0.081497	TCGA-BLCA	Glycolysis / Gluconeogenesis-Biotin metabolism
0.0117762	0.0230369	2.35489	0.182944	TCGA-BLCA	Glycolysis / Gluconeogenesis-Lipoic acid metabolism
1	1	1	0	TCGA-BLCA	Glycolysis / Gluconeogenesis-Folate biosynthesis
0.0844364	0.133976	1.71696	0.128249	TCGA-BLCA	Glycolysis / Gluconeogenesis-One carbon pool by folate
0.0161376	0.0305903	2.47495	0.17596	TCGA-BLCA	Glycolysis / Gluconeogenesis-Retinol metabolism
0.316104	0.412866	0.719577	0.0786889	TCGA-BLCA	Glycolysis / Gluconeogenesis-Porphyrin metabolism
1.50114e-05	5.68184e-05	3.5697	0.304555	TCGA-BLCA	Glycolysis / Gluconeogenesis-Ubiquinone and other terpenoid-quinone biosynthesis
0.116938	0.176624	0.612785	0.117377	TCGA-BLCA	Glycolysis / Gluconeogenesis-Terpenoid backbone biosynthesis
0.000136216	0.000409352	18.7129	0.254609	TCGA-BLCA	Glycolysis / Gluconeogenesis-Caffeine metabolism
0.828866	0.902382	0.82834	0.0297746	TCGA-BLCA	Glycolysis / Gluconeogenesis-Neomycin, kanamycin and gentamicin biosynthesis
9.16517e-08	5.34277e-07	9.25833	0.331196	TCGA-BLCA	Glycolysis / Gluconeogenesis-Metabolism of xenobiotics by cytochrome P450
0.000111387	0.000340013	4.47596	0.244538	TCGA-BLCA	Glycolysis / Gluconeogenesis-Drug metabolism - cytochrome P450
0.0987821	0.152504	0.504441	0.12563	TCGA-BLCA	Glycolysis / Gluconeogenesis-Drug metabolism - other enzymes
0.570049	0.670668	0.817115	0.0487787	TCGA-BLCA	Citrate cycle (TCA cycle)-Pentose phosphate pathway
0.430778	0.530258	0.741463	0.064957	TCGA-BLCA	Citrate cycle (TCA cycle)-Pentose and glucuronate interconversions
0.0533431	0.0885582	1.77561	0.142022	TCGA-BLCA	Citrate cycle (TCA cycle)-Fructose and mannose metabolism
0.00128479	0.00314051	2.72175	0.229874	TCGA-BLCA	Citrate cycle (TCA cycle)-Galactose metabolism
0.890305	0.937285	0.926669	0.0189525	TCGA-BLCA	Citrate cycle (TCA cycle)-Ascorbate and aldarate metabolism
1.74593e-05	6.41341e-05	3.49412	0.302372	TCGA-BLCA	Citrate cycle (TCA cycle)-Starch and sucrose metabolism
0.000968632	0.00244585	0.328148	0.235378	TCGA-BLCA	Citrate cycle (TCA cycle)-Amino sugar and nucleotide sugar metabolism
6.34695e-29	2.76568e-26	43.1837	0.735849	TCGA-BLCA	Citrate cycle (TCA cycle)-Pyruvate metabolism
1.36246e-30	9.49906e-28	72.8957	0.746694	TCGA-BLCA	Citrate cycle (TCA cycle)-Glyoxylate and dicarboxylate metabolism
2.4614e-05	8.74664e-05	3.67677	0.29687	TCGA-BLCA	Citrate cycle (TCA cycle)-Propanoate metabolism
1.50114e-05	5.68184e-05	3.5697	0.304555	TCGA-BLCA	Citrate cycle (TCA cycle)-Butanoate metabolism
0.118841	0.178877	1.62353	0.116775	TCGA-BLCA	Citrate cycle (TCA cycle)-Inositol phosphate metabolism
0.0212448	0.0392472	2.03563	0.16771	TCGA-BLCA	Citrate cycle (TCA cycle)-Oxidative phosphorylation
0.000333821	0.00093096	5.14403	0.253649	TCGA-BLCA	Citrate cycle (TCA cycle)-Nitrogen metabolism
1.52913e-20	1.11053e-18	19.2188	0.624422	TCGA-BLCA	Citrate cycle (TCA cycle)-Sulfur metabolism
0.478644	0.579328	0.729316	0.0608716	TCGA-BLCA	Citrate cycle (TCA cycle)-Fatty acid biosynthesis
1.58865e-05	5.92929e-05	0.254046	0.30317	TCGA-BLCA	Citrate cycle (TCA cycle)-Fatty acid elongation
0.480852	0.581628	1.26995	0.0581129	TCGA-BLCA	Citrate cycle (TCA cycle)-Fatty acid degradation
0.108658	0.165768	0.476974	0.123543	TCGA-BLCA	Citrate cycle (TCA cycle)-Steroid biosynthesis
0.000183531	0.000538542	3.29667	0.264865	TCGA-BLCA	Citrate cycle (TCA cycle)-Primary bile acid biosynthesis
2.8271e-08	1.82168e-07	7.53846	0.346716	TCGA-BLCA	Citrate cycle (TCA cycle)-Steroid hormone biosynthesis
0.00357295	0.00796374	2.60606	0.209427	TCGA-BLCA	Citrate cycle (TCA cycle)-Glycerolipid metabolism
1	1	0.962007	0.00955768	TCGA-BLCA	Citrate cycle (TCA cycle)-Glycerophospholipid metabolism
0.680329	0.76907	1.16308	0.0377426	TCGA-BLCA	Citrate cycle (TCA cycle)-Ether lipid metabolism
0.409725	0.507055	1.3031	0.0660642	TCGA-BLCA	Citrate cycle (TCA cycle)-Sphingolipid metabolism
2.54574e-09	2.02613e-08	6.05322	0.412338	TCGA-BLCA	Citrate cycle (TCA cycle)-Arachidonic acid metabolism
0.00189023	0.00444924	2.66215	0.222324	TCGA-BLCA	Citrate cycle (TCA cycle)-Linoleic acid metabolism
0.00023276	0.000671134	3.0042	0.260934	TCGA-BLCA	Citrate cycle (TCA cycle)-alpha-Linolenic acid metabolism
0.000298163	0.000845726	2.88538	0.256654	TCGA-BLCA	Citrate cycle (TCA cycle)-Biosynthesis of unsaturated fatty acids
0.424437	0.523933	0.668335	0.068635	TCGA-BLCA	Citrate cycle (TCA cycle)-Purine metabolism
0.0258351	0.046785	2.16228	0.163401	TCGA-BLCA	Citrate cycle (TCA cycle)-Pyrimidine metabolism
0.412097	0.509422	0.722876	0.0676252	TCGA-BLCA	Citrate cycle (TCA cycle)-Alanine, aspartate and glutamate metabolism
0.189628	0.267846	1.76742	0.102835	TCGA-BLCA	Citrate cycle (TCA cycle)-Glycine, serine and threonine metabolism
7.17472e-06	2.88812e-05	0.237941	0.314514	TCGA-BLCA	Citrate cycle (TCA cycle)-Cysteine and methionine metabolism
0.00196645	0.00460205	2.51241	0.221369	TCGA-BLCA	Citrate cycle (TCA cycle)-Valine, leucine and isoleucine degradation
0.883095	0.937285	1.09048	0.0202113	TCGA-BLCA	Citrate cycle (TCA cycle)-Valine, leucine and isoleucine biosynthesis
0.00011701	0.000356243	3.19527	0.272475	TCGA-BLCA	Citrate cycle (TCA cycle)-Lysine degradation
1.21228e-07	6.89396e-07	0.141384	0.36418	TCGA-BLCA	Citrate cycle (TCA cycle)-Arginine biosynthesis
0.271251	0.361737	1.40665	0.0850003	TCGA-BLCA	Citrate cycle (TCA cycle)-Arginine and proline metabolism
0.0896606	0.140982	1.77893	0.126972	TCGA-BLCA	Citrate cycle (TCA cycle)-Histidine metabolism
0.000589842	0.00156707	2.98595	0.244491	TCGA-BLCA	Citrate cycle (TCA cycle)-Tyrosine metabolism
0.87766	0.937285	1.09962	0.0211619	TCGA-BLCA	Citrate cycle (TCA cycle)-Phenylalanine metabolism
0.679034	0.76907	1.1646	0.0379049	TCGA-BLCA	Citrate cycle (TCA cycle)-Tryptophan metabolism
0.370801	0.471068	1.47321	0.0737878	TCGA-BLCA	Citrate cycle (TCA cycle)-Phenylalanine, tyrosine and tryptophan biosynthesis
0.199782	0.280145	0.665404	0.0978138	TCGA-BLCA	Citrate cycle (TCA cycle)-beta-Alanine metabolism
2.22899e-08	1.46886e-07	12.5704	0.377404	TCGA-BLCA	Citrate cycle (TCA cycle)-Taurine and hypotaurine metabolism
0.107556	0.164592	0.562641	0.121393	TCGA-BLCA	Citrate cycle (TCA cycle)-Phosphonate and phosphinate metabolism
7.22024e-11	8.27952e-10	7.67031	0.447637	TCGA-BLCA	Citrate cycle (TCA cycle)-Selenocompound metabolism
1	1	1	0	TCGA-BLCA	Citrate cycle (TCA cycle)-D-Amino acid metabolism
0.394135	0.496371	1.32716	0.0682902	TCGA-BLCA	Citrate cycle (TCA cycle)-Glutathione metabolism
0.0107384	0.0212573	2.16014	0.184449	TCGA-BLCA	Citrate cycle (TCA cycle)-N-Glycan biosynthesis
1	1	1	0	TCGA-BLCA	Citrate cycle (TCA cycle)-Various types of N-glycan biosynthesis
2.12332e-07	1.15835e-06	8.57143	0.355036	TCGA-BLCA	Citrate cycle (TCA cycle)-Mucin type O-glycan biosynthesis
0.0923445	0.144649	0.532103	0.12689	TCGA-BLCA	Citrate cycle (TCA cycle)-Mannose type O-glycan biosynthesis
0.0037906	0.00838986	0.430108	0.207695	TCGA-BLCA	Citrate cycle (TCA cycle)-Other types of O-glycan biosynthesis
0.454592	0.555064	1.30889	0.0616496	TCGA-BLCA	Citrate cycle (TCA cycle)-Glycosaminoglycan biosynthesis - chondroitin sulfate / dermatan sulfate
0.000402696	0.00110972	3.20833	0.251312	TCGA-BLCA	Citrate cycle (TCA cycle)-Glycosaminoglycan biosynthesis - heparan sulfate / heparin
4.32613e-09	3.29277e-08	0.175769	0.407131	TCGA-BLCA	Citrate cycle (TCA cycle)-Glycosaminoglycan biosynthesis - keratan sulfate
3.43374e-05	0.00011644	0.286195	0.291937	TCGA-BLCA	Citrate cycle (TCA cycle)-Glycosaminoglycan degradation
3.42902e-25	6.29136e-23	30.0902	0.689447	TCGA-BLCA	Citrate cycle (TCA cycle)-Glycosylphosphatidylinositol (GPI)-anchor biosynthesis
0.430778	0.530258	0.741463	0.064957	TCGA-BLCA	Citrate cycle (TCA cycle)-Glycosphingolipid biosynthesis - lacto and neolacto series
0.408218	0.507055	1.30535	0.0662771	TCGA-BLCA	Citrate cycle (TCA cycle)-Glycosphingolipid biosynthesis - globo and isoglobo series
0.89077	0.937285	1.07843	0.0188713	TCGA-BLCA	Citrate cycle (TCA cycle)-Glycosphingolipid biosynthesis - ganglio series
0.013411	0.0257013	0.463291	0.179284	TCGA-BLCA	Citrate cycle (TCA cycle)-Other glycan degradation
1	1	0.96176	0.00958927	TCGA-BLCA	Citrate cycle (TCA cycle)-Thiamine metabolism
0.000151049	0.000451979	0.19697	0.266808	TCGA-BLCA	Citrate cycle (TCA cycle)-Riboflavin metabolism
5.9707e-16	1.90953e-14	17.2614	0.541627	TCGA-BLCA	Citrate cycle (TCA cycle)-Vitamin B6 metabolism
0.679899	0.76907	0.859416	0.0377964	TCGA-BLCA	Citrate cycle (TCA cycle)-Nicotinate and nicotinamide metabolism
0.403803	0.505806	0.762179	0.0669038	TCGA-BLCA	Citrate cycle (TCA cycle)-Pantothenate and CoA biosynthesis
0.0114477	0.0225334	2.13019	0.18287	TCGA-BLCA	Citrate cycle (TCA cycle)-Biotin metabolism
0.00048065	0.00131518	2.93713	0.248183	TCGA-BLCA	Citrate cycle (TCA cycle)-Lipoic acid metabolism
0.265539	0.356301	1.41842	0.0860191	TCGA-BLCA	Citrate cycle (TCA cycle)-Folate biosynthesis
0.000109244	0.000335527	3.07703	0.273695	TCGA-BLCA	Citrate cycle (TCA cycle)-One carbon pool by folate
0.000402696	0.00110972	3.20833	0.251312	TCGA-BLCA	Citrate cycle (TCA cycle)-Retinol metabolism
0.491068	0.590908	0.796154	0.0567657	TCGA-BLCA	Citrate cycle (TCA cycle)-Porphyrin metabolism
7.70184e-08	4.52759e-07	5.00581	0.373981	TCGA-BLCA	Citrate cycle (TCA cycle)-Ubiquinone and other terpenoid-quinone biosynthesis
0.582794	0.677207	0.827922	0.0471719	TCGA-BLCA	Citrate cycle (TCA cycle)-Terpenoid backbone biosynthesis
7.87687e-06	3.15256e-05	13.52	0.286683	TCGA-BLCA	Citrate cycle (TCA cycle)-Caffeine metabolism
0.717819	0.807981	1.21751	0.0372822	TCGA-BLCA	Citrate cycle (TCA cycle)-Neomycin, kanamycin and gentamicin biosynthesis
0.000130267	0.00039317	4.33973	0.269805	TCGA-BLCA	Citrate cycle (TCA cycle)-Metabolism of xenobiotics by cytochrome P450
0.0360587	0.063071	2.24593	0.155258	TCGA-BLCA	Citrate cycle (TCA cycle)-Drug metabolism - cytochrome P450
0.775279	0.85499	0.884783	0.0294245	TCGA-BLCA	Citrate cycle (TCA cycle)-Drug metabolism - other enzymes
0.296759	0.391708	0.652622	0.0836003	TCGA-BLCA	Pentose phosphate pathway-Pentose and glucuronate interconversions
0.0114477	0.0225334	2.13019	0.18287	TCGA-BLCA	Pentose phosphate pathway-Fructose and mannose metabolism
0.0117762	0.0230369	2.35489	0.182944	TCGA-BLCA	Pentose phosphate pathway-Galactose metabolism
0.247458	0.336573	0.685564	0.0893457	TCGA-BLCA	Pentose phosphate pathway-Ascorbate and aldarate metabolism
0.0464161	0.0786232	1.84216	0.146336	TCGA-BLCA	Pentose phosphate pathway-Starch and sucrose metabolism
0.00692339	0.0143917	0.442105	0.194625	TCGA-BLCA	Pentose phosphate pathway-Amino sugar and nucleotide sugar metabolism
1.23607e-20	9.79302e-19	19.656	0.625431	TCGA-BLCA	Pentose phosphate pathway-Pyruvate metabolism
2.81745e-16	9.35394e-15	19.1714	0.545705	TCGA-BLCA	Pentose phosphate pathway-Glyoxylate and dicarboxylate metabolism
0.000188427	0.000551517	2.96296	0.264575	TCGA-BLCA	Pentose phosphate pathway-Propanoate metabolism
4.3715e-06	1.83162e-05	4.04174	0.32194	TCGA-BLCA	Pentose phosphate pathway-Butanoate metabolism
0.0730739	0.117661	1.70667	0.132453	TCGA-BLCA	Pentose phosphate pathway-Inositol phosphate metabolism
0.0910261	0.142921	1.67882	0.125635	TCGA-BLCA	Pentose phosphate pathway-Oxidative phosphorylation
0.0243038	0.0444041	2.84884	0.167183	TCGA-BLCA	Pentose phosphate pathway-Nitrogen metabolism
2.92234e-18	1.27341e-16	18.6667	0.583874	TCGA-BLCA	Pentose phosphate pathway-Sulfur metabolism
1	1	0.923188	0.013727	TCGA-BLCA	Pentose phosphate pathway-Fatty acid biosynthesis
0.0382282	0.0663332	0.541126	0.15162	TCGA-BLCA	Pentose phosphate pathway-Fatty acid elongation
0.165277	0.23759	1.61343	0.10581	TCGA-BLCA	Pentose phosphate pathway-Fatty acid degradation
1	1	1.11158	0.0157897	TCGA-BLCA	Pentose phosphate pathway-Steroid biosynthesis
0.029605	0.0526277	2.08163	0.159583	TCGA-BLCA	Pentose phosphate pathway-Primary bile acid biosynthesis
6.3233e-08	3.82028e-07	8.50694	0.335923	TCGA-BLCA	Pentose phosphate pathway-Steroid hormone biosynthesis
0.00288306	0.00653894	2.73203	0.21398	TCGA-BLCA	Pentose phosphate pathway-Glycerolipid metabolism
1	1	1	0	TCGA-BLCA	Pentose phosphate pathway-Glycerophospholipid metabolism
0.260239	0.350673	1.42973	0.0869778	TCGA-BLCA	Pentose phosphate pathway-Ether lipid metabolism
0.0175786	0.0330729	2.02857	0.172314	TCGA-BLCA	Pentose phosphate pathway-Sphingolipid metabolism
2.54568e-07	1.3716e-06	5.07692	0.358569	TCGA-BLCA	Pentose phosphate pathway-Arachidonic acid metabolism
0.00203031	0.00474375	2.77512	0.221028	TCGA-BLCA	Pentose phosphate pathway-Linoleic acid metabolism
1.97816e-06	8.9209e-06	4.53333	0.332217	TCGA-BLCA	Pentose phosphate pathway-alpha-Linolenic acid metabolism
0.000993513	0.00248806	2.71313	0.234753	TCGA-BLCA	Pentose phosphate pathway-Biosynthesis of unsaturated fatty acids
0.882163	0.937285	0.915739	0.0203742	TCGA-BLCA	Pentose phosphate pathway-Purine metabolism
0.0664534	0.107948	1.75254	0.135597	TCGA-BLCA	Pentose phosphate pathway-Pyrimidine metabolism
1	1	1	0	TCGA-BLCA	Pentose phosphate pathway-Alanine, aspartate and glutamate metabolism
0.851793	0.924168	1.15057	0.0257087	TCGA-BLCA	Pentose phosphate pathway-Glycine, serine and threonine metabolism
2.43555e-05	8.71696e-05	0.285963	0.297267	TCGA-BLCA	Pentose phosphate pathway-Cysteine and methionine metabolism
0.000174597	0.000515366	2.99865	0.26586	TCGA-BLCA	Pentose phosphate pathway-Valine, leucine and isoleucine degradation
1	1	1	0	TCGA-BLCA	Pentose phosphate pathway-Valine, leucine and isoleucine biosynthesis
0.00152124	0.0036372	2.51338	0.226415	TCGA-BLCA	Pentose phosphate pathway-Lysine degradation
0.0289478	0.0516703	0.413617	0.161556	TCGA-BLCA	Pentose phosphate pathway-Arginine biosynthesis
0.162477	0.234532	1.53832	0.105482	TCGA-BLCA	Pentose phosphate pathway-Arginine and proline metabolism
0.73295	0.822092	1.19157	0.035192	TCGA-BLCA	Pentose phosphate pathway-Histidine metabolism
0.00192745	0.00451856	2.99061	0.222222	TCGA-BLCA	Pentose phosphate pathway-Tyrosine metabolism
1	1	1	0	TCGA-BLCA	Pentose phosphate pathway-Phenylalanine metabolism
0.491068	0.590908	1.25604	0.0567657	TCGA-BLCA	Pentose phosphate pathway-Tryptophan metabolism
0.424437	0.523933	1.49625	0.068635	TCGA-BLCA	Pentose phosphate pathway-Phenylalanine, tyrosine and tryptophan biosynthesis
0.408218	0.507055	0.766078	0.0662771	TCGA-BLCA	Pentose phosphate pathway-beta-Alanine metabolism
5.58866e-10	5.20911e-09	14.413	0.383306	TCGA-BLCA	Pentose phosphate pathway-Taurine and hypotaurine metabolism
0.0693893	0.112403	0.477599	0.136701	TCGA-BLCA	Pentose phosphate pathway-Phosphonate and phosphinate metabolism
1.31047e-08	8.92221e-08	6.3	0.39262	TCGA-BLCA	Pentose phosphate pathway-Selenocompound metabolism
0.659534	0.756544	1.34194	0.0455016	TCGA-BLCA	Pentose phosphate pathway-D-Amino acid metabolism
0.0896606	0.140982	1.77893	0.126972	TCGA-BLCA	Pentose phosphate pathway-Glutathione metabolism
0.0193018	0.0358669	1.98605	0.169842	TCGA-BLCA	Pentose phosphate pathway-N-Glycan biosynthesis
0.78201	0.855239	1.12184	0.0285172	TCGA-BLCA	Pentose phosphate pathway-Various types of N-glycan biosynthesis
2.73162e-05	9.60892e-05	6.27706	0.292218	TCGA-BLCA	Pentose phosphate pathway-Mucin type O-glycan biosynthesis
0.86337	0.933242	0.887949	0.0236691	TCGA-BLCA	Pentose phosphate pathway-Mannose type O-glycan biosynthesis
0.093583	0.14603	0.60058	0.12466	TCGA-BLCA	Pentose phosphate pathway-Other types of O-glycan biosynthesis
0.647594	0.745792	1.20463	0.0418854	TCGA-BLCA	Pentose phosphate pathway-Glycosaminoglycan biosynthesis - chondroitin sulfate / dermatan sulfate
0.000200859	0.000584125	3.67227	0.263117	TCGA-BLCA	Pentose phosphate pathway-Glycosaminoglycan biosynthesis - heparan sulfate / heparin
8.31683e-05	0.000261429	0.311688	0.278089	TCGA-BLCA	Pentose phosphate pathway-Glycosaminoglycan biosynthesis - keratan sulfate
0.0217667	0.0400627	0.468672	0.167542	TCGA-BLCA	Pentose phosphate pathway-Glycosaminoglycan degradation
3.85297e-23	4.19733e-21	31.0333	0.655789	TCGA-BLCA	Pentose phosphate pathway-Glycosylphosphatidylinositol (GPI)-anchor biosynthesis
1	1	1.0562	0.0113556	TCGA-BLCA	Pentose phosphate pathway-Glycosphingolipid biosynthesis - lacto and neolacto series
0.260239	0.350673	1.42973	0.0869778	TCGA-BLCA	Pentose phosphate pathway-Glycosphingolipid biosynthesis - globo and isoglobo series
0.677723	0.76907	0.857527	0.0380693	TCGA-BLCA	Pentose phosphate pathway-Glycosphingolipid biosynthesis - ganglio series
0.00087356	0.00223585	0.377934	0.237129	TCGA-BLCA	Pentose phosphate pathway-Other glycan degradation
1	1	0.958529	0.0099945	TCGA-BLCA	Pentose phosphate pathway-Thiamine metabolism
1.57873e-05	5.91132e-05	0.137907	0.299257	TCGA-BLCA	Pentose phosphate pathway-Riboflavin metabolism
7.55983e-13	1.35146e-11	14.1429	0.481682	TCGA-BLCA	Pentose phosphate pathway-Vitamin B6 metabolism
0.670919	0.76733	0.851541	0.0389249	TCGA-BLCA	Pentose phosphate pathway-Nicotinate and nicotinamide metabolism
0.783601	0.855239	0.892929	0.0283031	TCGA-BLCA	Pentose phosphate pathway-Pantothenate and CoA biosynthesis
0.00709116	0.0146879	2.36821	0.194374	TCGA-BLCA	Pentose phosphate pathway-Biotin metabolism
9.73606e-05	0.000301703	3.69141	0.275105	TCGA-BLCA	Pentose phosphate pathway-Lipoic acid metabolism
0.560667	0.662987	1.23619	0.0499725	TCGA-BLCA	Pentose phosphate pathway-Folate biosynthesis
0.00878904	0.0177821	2.15217	0.188982	TCGA-BLCA	Pentose phosphate pathway-One carbon pool by folate
0.000498475	0.00135644	3.27425	0.247512	TCGA-BLCA	Pentose phosphate pathway-Retinol metabolism
0.488491	0.589028	0.793975	0.057104	TCGA-BLCA	Pentose phosphate pathway-Porphyrin metabolism
1.13683e-06	5.36992e-06	4.15633	0.340594	TCGA-BLCA	Pentose phosphate pathway-Ubiquinone and other terpenoid-quinone biosynthesis
1	1	1	0	TCGA-BLCA	Pentose phosphate pathway-Terpenoid backbone biosynthesis
1.65929e-05	6.15348e-05	21.6176	0.272921	TCGA-BLCA	Pentose phosphate pathway-Caffeine metabolism
1	1	1.06769	0.0124274	TCGA-BLCA	Pentose phosphate pathway-Neomycin, kanamycin and gentamicin biosynthesis
8.26539e-09	5.95313e-08	10.4124	0.350441	TCGA-BLCA	Pentose phosphate pathway-Metabolism of xenobiotics by cytochrome P450
0.337561	0.432307	1.56233	0.0790569	TCGA-BLCA	Pentose phosphate pathway-Drug metabolism - cytochrome P450
0.744783	0.832953	0.852641	0.0335683	TCGA-BLCA	Pentose phosphate pathway-Drug metabolism - other enzymes
0.00225976	0.00521	3.09356	0.219174	TCGA-BLCA	Pentose and glucuronate interconversions-Fructose and mannose metabolism
0.00322371	0.00725191	2.52049	0.211411	TCGA-BLCA	Pentose and glucuronate interconversions-Galactose metabolism
0.531052	0.633338	1.27895	0.053807	TCGA-BLCA	Pentose and glucuronate interconversions-Ascorbate and aldarate metabolism
0.0257006	0.0465899	2.04369	0.162994	TCGA-BLCA	Pentose and glucuronate interconversions-Starch and sucrose metabolism
0.360568	0.459408	0.66719	0.0753778	TCGA-BLCA	Pentose and glucuronate interconversions-Amino sugar and nucleotide sugar metabolism
2.83357e-07	1.50119e-06	6.12903	0.355126	TCGA-BLCA	Pentose and glucuronate interconversions-Pyruvate metabolism
1.62968e-09	1.35586e-08	6.79688	0.415618	TCGA-BLCA	Pentose and glucuronate interconversions-Glyoxylate and dicarboxylate metabolism
0.113399	0.172099	1.87243	0.120561	TCGA-BLCA	Pentose and glucuronate interconversions-Propanoate metabolism
7.17472e-06	2.88812e-05	4.20273	0.314514	TCGA-BLCA	Pentose and glucuronate interconversions-Butanoate metabolism
0.204244	0.285026	1.57818	0.0980406	TCGA-BLCA	Pentose and glucuronate interconversions-Inositol phosphate metabolism
0.0216904	0.0399433	2.44499	0.168785	TCGA-BLCA	Pentose and glucuronate interconversions-Oxidative phosphorylation
0.00812252	0.0165585	2.18768	0.190866	TCGA-BLCA	Pentose and glucuronate interconversions-Nitrogen metabolism
3.19396e-13	6.05116e-12	11.0379	0.494783	TCGA-BLCA	Pentose and glucuronate interconversions-Sulfur metabolism
1	1	1	0	TCGA-BLCA	Pentose and glucuronate interconversions-Fatty acid biosynthesis
0.0296042	0.0526277	0.45037	0.160212	TCGA-BLCA	Pentose and glucuronate interconversions-Fatty acid elongation
0.665708	0.762371	0.846876	0.0395826	TCGA-BLCA	Pentose and glucuronate interconversions-Fatty acid degradation
0.204243	0.285026	1.49074	0.0968549	TCGA-BLCA	Pentose and glucuronate interconversions-Steroid biosynthesis
0.00586073	0.0124273	2.23392	0.198193	TCGA-BLCA	Pentose and glucuronate interconversions-Primary bile acid biosynthesis
1.37702e-07	7.66821e-07	5.92042	0.364682	TCGA-BLCA	Pentose and glucuronate interconversions-Steroid hormone biosynthesis
0.0362714	0.0634113	1.87243	0.153168	TCGA-BLCA	Pentose and glucuronate interconversions-Glycerolipid metabolism
0.535728	0.63826	1.27179	0.0531945	TCGA-BLCA	Pentose and glucuronate interconversions-Glycerophospholipid metabolism
0.65375	0.752136	1.1963	0.0410997	TCGA-BLCA	Pentose and glucuronate interconversions-Ether lipid metabolism
0.647594	0.745792	1.20463	0.0418854	TCGA-BLCA	Pentose and glucuronate interconversions-Sphingolipid metabolism
8.80941e-15	2.20932e-13	11.4107	0.52741	TCGA-BLCA	Pentose and glucuronate interconversions-Arachidonic acid metabolism
5.86937e-08	3.5833e-07	4.90783	0.377627	TCGA-BLCA	Pentose and glucuronate interconversions-Linoleic acid metabolism
2.81802e-07	1.49979e-06	4.48745	0.358554	TCGA-BLCA	Pentose and glucuronate interconversions-alpha-Linolenic acid metabolism
0.0439806	0.0750447	1.86885	0.147979	TCGA-BLCA	Pentose and glucuronate interconversions-Biosynthesis of unsaturated fatty acids
0.69797	0.787418	0.796675	0.0400499	TCGA-BLCA	Pentose and glucuronate interconversions-Purine metabolism
0.305451	0.401661	1.50892	0.0821146	TCGA-BLCA	Pentose and glucuronate interconversions-Pyrimidine metabolism
1	1	1.0404	0.0096642	TCGA-BLCA	Pentose and glucuronate interconversions-Alanine, aspartate and glutamate metabolism
0.89077	0.937285	1.07843	0.0188713	TCGA-BLCA	Pentose and glucuronate interconversions-Glycine, serine and threonine metabolism
0.227493	0.312837	0.618876	0.0946762	TCGA-BLCA	Pentose and glucuronate interconversions-Cysteine and methionine metabolism
0.0105379	0.0209675	2.59398	0.186097	TCGA-BLCA	Pentose and glucuronate interconversions-Valine, leucine and isoleucine degradation
0.491609	0.590948	1.25532	0.0566947	TCGA-BLCA	Pentose and glucuronate interconversions-Valine, leucine and isoleucine biosynthesis
0.00972716	0.0194655	2.47222	0.187608	TCGA-BLCA	Pentose and glucuronate interconversions-Lysine degradation
0.0125341	0.0243828	0.478778	0.180609	TCGA-BLCA	Pentose and glucuronate interconversions-Arginine biosynthesis
0.748155	0.83592	1.16772	0.0331073	TCGA-BLCA	Pentose and glucuronate interconversions-Arginine and proline metabolism
0.407377	0.507055	1.30661	0.0663962	TCGA-BLCA	Pentose and glucuronate interconversions-Histidine metabolism
3.35932e-05	0.000114585	3.33713	0.292466	TCGA-BLCA	Pentose and glucuronate interconversions-Tyrosine metabolism
0.890712	0.937285	1.07852	0.0188814	TCGA-BLCA	Pentose and glucuronate interconversions-Phenylalanine metabolism
0.25052	0.340075	1.54359	0.090167	TCGA-BLCA	Pentose and glucuronate interconversions-Tryptophan metabolism
0.209565	0.291109	1.47683	0.0957299	TCGA-BLCA	Pentose and glucuronate interconversions-Phenylalanine, tyrosine and tryptophan biosynthesis
0.723301	0.812577	1.20784	0.036523	TCGA-BLCA	Pentose and glucuronate interconversions-beta-Alanine metabolism
8.02244e-09	5.80212e-08	6.3	0.39841	TCGA-BLCA	Pentose and glucuronate interconversions-Taurine and hypotaurine metabolism
0.0542091	0.0894335	0.565574	0.141516	TCGA-BLCA	Pentose and glucuronate interconversions-Phosphonate and phosphinate metabolism
0.000688633	0.00180766	2.75729	0.241605	TCGA-BLCA	Pentose and glucuronate interconversions-Selenocompound metabolism
0.0782046	0.124998	1.75714	0.130873	TCGA-BLCA	Pentose and glucuronate interconversions-D-Amino acid metabolism
0.00463553	0.0100871	2.46308	0.203742	TCGA-BLCA	Pentose and glucuronate interconversions-Glutathione metabolism
0.494791	0.59375	1.34018	0.0586533	TCGA-BLCA	Pentose and glucuronate interconversions-N-Glycan biosynthesis
0.723301	0.812577	0.827922	0.036523	TCGA-BLCA	Pentose and glucuronate interconversions-Various types of N-glycan biosynthesis
5.66235e-05	0.000182599	3.24101	0.284287	TCGA-BLCA	Pentose and glucuronate interconversions-Mucin type O-glycan biosynthesis
1	1	1	0	TCGA-BLCA	Pentose and glucuronate interconversions-Mannose type O-glycan biosynthesis
0.148093	0.216549	0.629841	0.1092	TCGA-BLCA	Pentose and glucuronate interconversions-Other types of O-glycan biosynthesis
0.0128951	0.0249043	2.07585	0.179895	TCGA-BLCA	Pentose and glucuronate interconversions-Glycosaminoglycan biosynthesis - chondroitin sulfate / dermatan sulfate
0.000541864	0.0014508	2.7399	0.245985	TCGA-BLCA	Pentose and glucuronate interconversions-Glycosaminoglycan biosynthesis - heparan sulfate / heparin
0.000168684	0.000500452	0.315638	0.266362	TCGA-BLCA	Pentose and glucuronate interconversions-Glycosaminoglycan biosynthesis - keratan sulfate
0.0175786	0.0330729	0.492958	0.172314	TCGA-BLCA	Pentose and glucuronate interconversions-Glycosaminoglycan degradation
3.16179e-08	2.02239e-07	6.38736	0.38189	TCGA-BLCA	Pentose and glucuronate interconversions-Glycosylphosphatidylinositol (GPI)-anchor biosynthesis
0.271764	0.361868	0.711434	0.0849094	TCGA-BLCA	Pentose and glucuronate interconversions-Glycosphingolipid biosynthesis - lacto and neolacto series
0.465399	0.565487	1.29228	0.0601808	TCGA-BLCA	Pentose and glucuronate interconversions-Glycosphingolipid biosynthesis - globo and isoglobo series
0.560667	0.662987	0.80894	0.0499725	TCGA-BLCA	Pentose and glucuronate interconversions-Glycosphingolipid biosynthesis - ganglio series
0.00152615	0.00364145	0.293333	0.226915	TCGA-BLCA	Pentose and glucuronate interconversions-Other glycan degradation
0.772633	0.853151	1.13361	0.0297819	TCGA-BLCA	Pentose and glucuronate interconversions-Thiamine metabolism
0.0117626	0.0230369	0.472222	0.182196	TCGA-BLCA	Pentose and glucuronate interconversions-Riboflavin metabolism
1.72921e-09	1.41503e-08	5.98291	0.416954	TCGA-BLCA	Pentose and glucuronate interconversions-Vitamin B6 metabolism
0.883959	0.937285	0.91821	0.0200603	TCGA-BLCA	Pentose and glucuronate interconversions-Nicotinate and nicotinamide metabolism
1	1	1	0	TCGA-BLCA	Pentose and glucuronate interconversions-Pantothenate and CoA biosynthesis
0.00011701	0.000356243	3.19527	0.272475	TCGA-BLCA	Pentose and glucuronate interconversions-Biotin metabolism
0.000191073	0.000558323	2.95649	0.264339	TCGA-BLCA	Pentose and glucuronate interconversions-Lipoic acid metabolism
0.1392	0.204403	1.72454	0.112709	TCGA-BLCA	Pentose and glucuronate interconversions-Folate biosynthesis
0.00995892	0.0198836	2.31405	0.186651	TCGA-BLCA	Pentose and glucuronate interconversions-One carbon pool by folate
1.69443e-11	2.21227e-10	7.4925	0.463275	TCGA-BLCA	Pentose and glucuronate interconversions-Retinol metabolism
1	1	0.941307	0.0119429	TCGA-BLCA	Pentose and glucuronate interconversions-Porphyrin metabolism
0.00099203	0.00248806	3.23944	0.234978	TCGA-BLCA	Pentose and glucuronate interconversions-Ubiquinone and other terpenoid-quinone biosynthesis
0.418753	0.517283	1.37063	0.0666667	TCGA-BLCA	Pentose and glucuronate interconversions-Terpenoid backbone biosynthesis
4.35632e-11	5.27296e-10	29.3913	0.411002	TCGA-BLCA	Pentose and glucuronate interconversions-Caffeine metabolism
0.122208	0.183075	1.6092	0.115728	TCGA-BLCA	Pentose and glucuronate interconversions-Neomycin, kanamycin and gentamicin biosynthesis
2.00953e-12	3.25824e-11	11.1673	0.476844	TCGA-BLCA	Pentose and glucuronate interconversions-Metabolism of xenobiotics by cytochrome P450
0.0189941	0.0354651	2.21143	0.171184	TCGA-BLCA	Pentose and glucuronate interconversions-Drug metabolism - cytochrome P450
0.237184	0.324627	1.48377	0.0913106	TCGA-BLCA	Pentose and glucuronate interconversions-Drug metabolism - other enzymes
0.357911	0.456814	1.39094	0.073676	TCGA-BLCA	Fructose and mannose metabolism-Galactose metabolism
0.122208	0.183075	0.621429	0.115728	TCGA-BLCA	Fructose and mannose metabolism-Ascorbate and aldarate metabolism
0.330737	0.427493	1.36286	0.0763464	TCGA-BLCA	Fructose and mannose metabolism-Starch and sucrose metabolism
1.50122e-06	6.91315e-06	0.198488	0.335083	TCGA-BLCA	Fructose and mannose metabolism-Amino sugar and nucleotide sugar metabolism
8.55479e-10	7.5883e-09	6.12903	0.424547	TCGA-BLCA	Fructose and mannose metabolism-Pyruvate metabolism
4.03897e-11	4.92411e-10	8.2237	0.452461	TCGA-BLCA	Fructose and mannose metabolism-Glyoxylate and dicarboxylate metabolism
0.678435	0.76907	1.1653	0.03798	TCGA-BLCA	Fructose and mannose metabolism-Propanoate metabolism
0.00561067	0.0119993	2.25338	0.199189	TCGA-BLCA	Fructose and mannose metabolism-Butanoate metabolism
1	1	0.96176	0.00958927	TCGA-BLCA	Fructose and mannose metabolism-Inositol phosphate metabolism
0.665708	0.762371	1.18081	0.0395826	TCGA-BLCA	Fructose and mannose metabolism-Oxidative phosphorylation
0.360568	0.459408	1.49882	0.0753778	TCGA-BLCA	Fructose and mannose metabolism-Nitrogen metabolism
1.68023e-10	1.73806e-09	6.9536	0.440358	TCGA-BLCA	Fructose and mannose metabolism-Sulfur metabolism
0.163675	0.236164	0.576	0.107486	TCGA-BLCA	Fructose and mannose metabolism-Fatty acid biosynthesis
2.60224e-05	9.1909e-05	0.288745	0.296288	TCGA-BLCA	Fructose and mannose metabolism-Fatty acid elongation
0.886807	0.937285	1.08453	0.0195628	TCGA-BLCA	Fructose and mannose metabolism-Fatty acid degradation
0.69797	0.787418	0.796675	0.0400499	TCGA-BLCA	Fructose and mannose metabolism-Steroid biosynthesis
0.029605	0.0526277	2.08163	0.159583	TCGA-BLCA	Fructose and mannose metabolism-Primary bile acid biosynthesis
7.03545e-07	3.45431e-06	6.31443	0.310653	TCGA-BLCA	Fructose and mannose metabolism-Steroid hormone biosynthesis
0.148093	0.216549	1.5877	0.1092	TCGA-BLCA	Fructose and mannose metabolism-Glycerolipid metabolism
0.128122	0.190706	0.630769	0.11394	TCGA-BLCA	Fructose and mannose metabolism-Glycerophospholipid metabolism
0.406362	0.507055	0.764444	0.06654	TCGA-BLCA	Fructose and mannose metabolism-Ether lipid metabolism
1	1	1.03846	0.00943438	TCGA-BLCA	Fructose and mannose metabolism-Sphingolipid metabolism
1.05904e-07	6.09209e-07	5.08105	0.369787	TCGA-BLCA	Fructose and mannose metabolism-Arachidonic acid metabolism
0.0106796	0.0211769	2.27625	0.184949	TCGA-BLCA	Fructose and mannose metabolism-Linoleic acid metabolism
1.34657e-05	5.14707e-05	3.81818	0.305823	TCGA-BLCA	Fructose and mannose metabolism-alpha-Linolenic acid metabolism
0.093583	0.14603	1.66506	0.12466	TCGA-BLCA	Fructose and mannose metabolism-Biosynthesis of unsaturated fatty acids
0.0564013	0.0928742	0.514447	0.141614	TCGA-BLCA	Fructose and mannose metabolism-Purine metabolism
0.767791	0.850769	1.13996	0.0304369	TCGA-BLCA	Fructose and mannose metabolism-Pyrimidine metabolism
0.0499031	0.0837162	0.494868	0.145463	TCGA-BLCA	Fructose and mannose metabolism-Alanine, aspartate and glutamate metabolism
0.869787	0.936983	0.897831	0.0225417	TCGA-BLCA	Fructose and mannose metabolism-Glycine, serine and threonine metabolism
6.0266e-06	2.46292e-05	0.258898	0.317616	TCGA-BLCA	Fructose and mannose metabolism-Cysteine and methionine metabolism
0.333191	0.429868	1.35856	0.07596	TCGA-BLCA	Fructose and mannose metabolism-Valine, leucine and isoleucine degradation
0.644168	0.742583	0.826868	0.0423239	TCGA-BLCA	Fructose and mannose metabolism-Valine, leucine and isoleucine biosynthesis
0.334149	0.430785	1.3569	0.0758098	TCGA-BLCA	Fructose and mannose metabolism-Lysine degradation
3.87014e-07	2.00168e-06	0.15873	0.350823	TCGA-BLCA	Fructose and mannose metabolism-Arginine biosynthesis
1	1	1	0	TCGA-BLCA	Fructose and mannose metabolism-Arginine and proline metabolism
0.436206	0.536372	0.746714	0.0641941	TCGA-BLCA	Fructose and mannose metabolism-Histidine metabolism
0.0446812	0.0759799	1.96364	0.148134	TCGA-BLCA	Fructose and mannose metabolism-Tyrosine metabolism
0.25052	0.340075	0.647841	0.090167	TCGA-BLCA	Fructose and mannose metabolism-Phenylalanine metabolism
0.271251	0.361737	0.710909	0.0850003	TCGA-BLCA	Fructose and mannose metabolism-Tryptophan metabolism
0.591563	0.685796	1.29343	0.0491919	TCGA-BLCA	Fructose and mannose metabolism-Phenylalanine, tyrosine and tryptophan biosynthesis
0.0265483	0.0478776	0.518182	0.161597	TCGA-BLCA	Fructose and mannose metabolism-beta-Alanine metabolism
2.01081e-06	9.04474e-06	9.6039	0.325279	TCGA-BLCA	Fructose and mannose metabolism-Taurine and hypotaurine metabolism
0.000833996	0.00215038	0.318129	0.238176	TCGA-BLCA	Fructose and mannose metabolism-Phosphonate and phosphinate metabolism
0.00632401	0.0132724	2.30542	0.196722	TCGA-BLCA	Fructose and mannose metabolism-Selenocompound metabolism
1	1	0.918587	0.0141492	TCGA-BLCA	Fructose and mannose metabolism-D-Amino acid metabolism
1	1	1.04327	0.0099945	TCGA-BLCA	Fructose and mannose metabolism-Glutathione metabolism
0.327542	0.424781	1.36854	0.0768521	TCGA-BLCA	Fructose and mannose metabolism-N-Glycan biosynthesis
0.250431	0.340075	0.688845	0.0887875	TCGA-BLCA	Fructose and mannose metabolism-Various types of N-glycan biosynthesis
0.00585121	0.0124273	2.82389	0.199421	TCGA-BLCA	Fructose and mannose metabolism-Mucin type O-glycan biosynthesis
0.029605	0.0526277	0.480392	0.159583	TCGA-BLCA	Fructose and mannose metabolism-Mannose type O-glycan biosynthesis
2.45337e-06	1.07039e-05	0.253221	0.330321	TCGA-BLCA	Fructose and mannose metabolism-Other types of O-glycan biosynthesis
0.765918	0.849233	0.875294	0.0306906	TCGA-BLCA	Fructose and mannose metabolism-Glycosaminoglycan biosynthesis - chondroitin sulfate / dermatan sulfate
0.0148387	0.0282975	2.22252	0.177131	TCGA-BLCA	Fructose and mannose metabolism-Glycosaminoglycan biosynthesis - heparan sulfate / heparin
1.05063e-08	7.38408e-08	0.184615	0.39736	TCGA-BLCA	Fructose and mannose metabolism-Glycosaminoglycan biosynthesis - keratan sulfate
1.34657e-05	5.14707e-05	0.261905	0.305823	TCGA-BLCA	Fructose and mannose metabolism-Glycosaminoglycan degradation
4.93575e-11	5.91272e-10	7.07885	0.453153	TCGA-BLCA	Fructose and mannose metabolism-Glycosylphosphatidylinositol (GPI)-anchor biosynthesis
0.00703968	0.014616	0.397727	0.194871	TCGA-BLCA	Fructose and mannose metabolism-Glycosphingolipid biosynthesis - lacto and neolacto series
1	1	0.962411	0.00950572	TCGA-BLCA	Fructose and mannose metabolism-Glycosphingolipid biosynthesis - globo and isoglobo series
0.0536893	0.0889547	0.564145	0.141819	TCGA-BLCA	Fructose and mannose metabolism-Glycosphingolipid biosynthesis - ganglio series
5.9018e-07	2.95175e-06	0.220747	0.348677	TCGA-BLCA	Fructose and mannose metabolism-Other glycan degradation
0.207969	0.289413	0.675245	0.0960651	TCGA-BLCA	Fructose and mannose metabolism-Thiamine metabolism
3.15091e-06	1.35105e-05	0.149733	0.322458	TCGA-BLCA	Fructose and mannose metabolism-Riboflavin metabolism
9.61691e-09	6.82781e-08	6.57143	0.395679	TCGA-BLCA	Fructose and mannose metabolism-Vitamin B6 metabolism
0.167107	0.239628	0.65625	0.104337	TCGA-BLCA	Fructose and mannose metabolism-Nicotinate and nicotinamide metabolism
0.0185402	0.0347479	0.49895	0.17091	TCGA-BLCA	Fructose and mannose metabolism-Pantothenate and CoA biosynthesis
0.114889	0.173981	1.64113	0.118033	TCGA-BLCA	Fructose and mannose metabolism-Biotin metabolism
0.0533991	0.0885582	1.8648	0.14262	TCGA-BLCA	Fructose and mannose metabolism-Lipoic acid metabolism
0.560667	0.662987	0.80894	0.0499725	TCGA-BLCA	Fructose and mannose metabolism-Folate biosynthesis
0.491609	0.590948	1.25532	0.0566947	TCGA-BLCA	Fructose and mannose metabolism-One carbon pool by folate
0.0239076	0.043772	2.21005	0.165536	TCGA-BLCA	Fructose and mannose metabolism-Retinol metabolism
0.00890058	0.0179661	0.46586	0.188679	TCGA-BLCA	Fructose and mannose metabolism-Porphyrin metabolism
0.0261602	0.0473001	1.93659	0.162008	TCGA-BLCA	Fructose and mannose metabolism-Ubiquinone and other terpenoid-quinone biosynthesis
0.0130275	0.0251322	0.482794	0.179637	TCGA-BLCA	Fructose and mannose metabolism-Terpenoid backbone biosynthesis
0.00210859	0.00490037	6.18	0.212814	TCGA-BLCA	Fructose and mannose metabolism-Caffeine metabolism
1	1	1.07086	0.0127051	TCGA-BLCA	Fructose and mannose metabolism-Neomycin, kanamycin and gentamicin biosynthesis
0.0219519	0.0403609	2.66024	0.169145	TCGA-BLCA	Fructose and mannose metabolism-Metabolism of xenobiotics by cytochrome P450
0.848151	0.920502	0.862961	0.0263523	TCGA-BLCA	Fructose and mannose metabolism-Drug metabolism - cytochrome P450
0.00923037	0.0185459	0.424434	0.188484	TCGA-BLCA	Fructose and mannose metabolism-Drug metabolism - other enzymes
0.0037906	0.00838986	0.430108	0.207695	TCGA-BLCA	Galactose metabolism-Ascorbate and aldarate metabolism
0.155269	0.225811	1.5622	0.107313	TCGA-BLCA	Galactose metabolism-Starch and sucrose metabolism
3.14009e-09	2.45434e-08	0.024127	0.387149	TCGA-BLCA	Galactose metabolism-Amino sugar and nucleotide sugar metabolism
1.32236e-06	6.12997e-06	4.28901	0.338247	TCGA-BLCA	Galactose metabolism-Pyruvate metabolism
1.72921e-09	1.41503e-08	5.98291	0.416954	TCGA-BLCA	Galactose metabolism-Glyoxylate and dicarboxylate metabolism
0.763901	0.847266	1.14521	0.0309641	TCGA-BLCA	Galactose metabolism-Propanoate metabolism
0.167107	0.239628	1.52381	0.104337	TCGA-BLCA	Galactose metabolism-Butanoate metabolism
0.362759	0.461525	0.723753	0.0729365	TCGA-BLCA	Galactose metabolism-Inositol phosphate metabolism
0.767791	0.850769	0.87722	0.0304369	TCGA-BLCA	Galactose metabolism-Oxidative phosphorylation
0.0625179	0.101983	1.8822	0.138306	TCGA-BLCA	Galactose metabolism-Nitrogen metabolism
7.27538e-10	6.57727e-09	6.24176	0.426067	TCGA-BLCA	Galactose metabolism-Sulfur metabolism
0.00600442	0.0126857	0.429033	0.197913	TCGA-BLCA	Galactose metabolism-Fatty acid biosynthesis
2.93485e-10	2.89008e-09	0.0986395	0.42796	TCGA-BLCA	Galactose metabolism-Fatty acid elongation
0.0275546	0.0493859	0.522775	0.160556	TCGA-BLCA	Galactose metabolism-Fatty acid degradation
0.269768	0.360864	0.670424	0.0866093	TCGA-BLCA	Galactose metabolism-Steroid biosynthesis
0.118841	0.178877	1.62353	0.116775	TCGA-BLCA	Galactose metabolism-Primary bile acid biosynthesis
0.00082174	0.00212506	3.37821	0.238467	TCGA-BLCA	Galactose metabolism-Steroid hormone biosynthesis
0.0517898	0.086631	1.78947	0.142948	TCGA-BLCA	Galactose metabolism-Glycerolipid metabolism
0.362759	0.461525	0.723753	0.0729365	TCGA-BLCA	Galactose metabolism-Glycerophospholipid metabolism
0.049474	0.0830763	0.552113	0.144371	TCGA-BLCA	Galactose metabolism-Ether lipid metabolism
0.778481	0.855239	0.887949	0.0289926	TCGA-BLCA	Galactose metabolism-Sphingolipid metabolism
1.64452e-05	6.11074e-05	3.52381	0.303239	TCGA-BLCA	Galactose metabolism-Arachidonic acid metabolism
0.00188078	0.00443301	2.53333	0.222277	TCGA-BLCA	Galactose metabolism-Linoleic acid metabolism
0.000557662	0.00148852	2.72682	0.245458	TCGA-BLCA	Galactose metabolism-alpha-Linolenic acid metabolism
0.038545	0.0665847	1.8442	0.151375	TCGA-BLCA	Galactose metabolism-Biosynthesis of unsaturated fatty acids
0.00228584	0.00525623	0.212871	0.219382	TCGA-BLCA	Galactose metabolism-Purine metabolism
0.717819	0.807981	0.821348	0.0372822	TCGA-BLCA	Galactose metabolism-Pyrimidine metabolism
0.0111058	0.0219224	0.466349	0.18362	TCGA-BLCA	Galactose metabolism-Alanine, aspartate and glutamate metabolism
0.31003	0.406601	0.713514	0.0796819	TCGA-BLCA	Galactose metabolism-Glycine, serine and threonine metabolism
1.37702e-07	7.66821e-07	0.168907	0.364682	TCGA-BLCA	Galactose metabolism-Cysteine and methionine metabolism
0.375514	0.476535	1.35845	0.0710193	TCGA-BLCA	Galactose metabolism-Valine, leucine and isoleucine degradation
0.316104	0.412866	0.719577	0.0786889	TCGA-BLCA	Galactose metabolism-Valine, leucine and isoleucine biosynthesis
1	1	1.04621	0.0103214	TCGA-BLCA	Galactose metabolism-Lysine degradation
1.72831e-10	1.77202e-09	0.135556	0.439009	TCGA-BLCA	Galactose metabolism-Arginine biosynthesis
0.462051	0.562202	0.770811	0.0606339	TCGA-BLCA	Galactose metabolism-Arginine and proline metabolism
0.045237	0.0767752	0.53913	0.147122	TCGA-BLCA	Galactose metabolism-Histidine metabolism
0.204243	0.285026	1.49074	0.0968549	TCGA-BLCA	Galactose metabolism-Tyrosine metabolism
0.560667	0.662987	0.80894	0.0499725	TCGA-BLCA	Galactose metabolism-Phenylalanine metabolism
0.080404	0.128278	0.573902	0.129929	TCGA-BLCA	Galactose metabolism-Tryptophan metabolism
0.754189	0.8397	1.15884	0.0322842	TCGA-BLCA	Galactose metabolism-Phenylalanine, tyrosine and tryptophan biosynthesis
0.070884	0.114452	0.552307	0.134178	TCGA-BLCA	Galactose metabolism-beta-Alanine metabolism
2.83357e-07	1.50119e-06	6.12903	0.355126	TCGA-BLCA	Galactose metabolism-Taurine and hypotaurine metabolism
0.000287039	0.000816024	0.327805	0.257287	TCGA-BLCA	Galactose metabolism-Phosphonate and phosphinate metabolism
0.0730739	0.117661	1.70667	0.132453	TCGA-BLCA	Galactose metabolism-Selenocompound metabolism
0.741143	0.829681	0.848571	0.0340667	TCGA-BLCA	Galactose metabolism-D-Amino acid metabolism
0.409725	0.507055	0.767398	0.0660642	TCGA-BLCA	Galactose metabolism-Glutathione metabolism
0.876312	0.937285	1.10197	0.021398	TCGA-BLCA	Galactose metabolism-N-Glycan biosynthesis
0.155629	0.225863	0.605655	0.108262	TCGA-BLCA	Galactose metabolism-Various types of N-glycan biosynthesis
0.00504293	0.0108718	2.55882	0.202139	TCGA-BLCA	Galactose metabolism-Mucin type O-glycan biosynthesis
0.00179001	0.0042305	0.391109	0.22328	TCGA-BLCA	Galactose metabolism-Mannose type O-glycan biosynthesis
5.23038e-05	0.000170562	0.304918	0.28552	TCGA-BLCA	Galactose metabolism-Other types of O-glycan biosynthesis
0.316104	0.412866	1.38971	0.0786889	TCGA-BLCA	Galactose metabolism-Glycosaminoglycan biosynthesis - chondroitin sulfate / dermatan sulfate
0.00267163	0.00607983	2.48724	0.21519	TCGA-BLCA	Galactose metabolism-Glycosaminoglycan biosynthesis - heparan sulfate / heparin
5.13006e-14	1.13907e-12	0.0987246	0.513936	TCGA-BLCA	Galactose metabolism-Glycosaminoglycan biosynthesis - keratan sulfate
2.17458e-12	3.46146e-11	0.120976	0.482185	TCGA-BLCA	Galactose metabolism-Glycosaminoglycan degradation
1.42235e-07	7.89541e-07	4.89179	0.36647	TCGA-BLCA	Galactose metabolism-Glycosylphosphatidylinositol (GPI)-anchor biosynthesis
0.013411	0.0257013	0.463291	0.179284	TCGA-BLCA	Galactose metabolism-Glycosphingolipid biosynthesis - lacto and neolacto series
0.214221	0.296457	0.68254	0.0947623	TCGA-BLCA	Galactose metabolism-Glycosphingolipid biosynthesis - globo and isoglobo series
0.00474936	0.0103154	0.429231	0.202948	TCGA-BLCA	Galactose metabolism-Glycosphingolipid biosynthesis - ganglio series
7.45279e-09	5.40133e-08	0.115028	0.394676	TCGA-BLCA	Galactose metabolism-Other glycan degradation
0.335534	0.430862	0.738272	0.0755929	TCGA-BLCA	Galactose metabolism-Thiamine metabolism
6.72032e-10	6.14883e-09	0.102475	0.419695	TCGA-BLCA	Galactose metabolism-Riboflavin metabolism
5.77443e-11	6.75492e-10	7.38718	0.450696	TCGA-BLCA	Galactose metabolism-Vitamin B6 metabolism
0.0114477	0.0225334	0.469442	0.18287	TCGA-BLCA	Galactose metabolism-Nicotinate and nicotinamide metabolism
0.000525018	0.00141111	0.327696	0.246598	TCGA-BLCA	Galactose metabolism-Pantothenate and CoA biosynthesis
0.168486	0.240812	1.51961	0.104001	TCGA-BLCA	Galactose metabolism-Biotin metabolism
0.0923659	0.144649	1.67154	0.125122	TCGA-BLCA	Galactose metabolism-Lipoic acid metabolism
0.166186	0.238798	0.65503	0.104563	TCGA-BLCA	Galactose metabolism-Folate biosynthesis
0.202106	0.282721	1.49649	0.0973124	TCGA-BLCA	Galactose metabolism-One carbon pool by folate
0.0240871	0.0440544	1.97511	0.164291	TCGA-BLCA	Galactose metabolism-Retinol metabolism
0.000723977	0.00188624	0.34786	0.240723	TCGA-BLCA	Galactose metabolism-Porphyrin metabolism
0.0204277	0.0377977	2.05504	0.168764	TCGA-BLCA	Galactose metabolism-Ubiquinone and other terpenoid-quinone biosynthesis
0.0175786	0.0330729	0.492958	0.172314	TCGA-BLCA	Galactose metabolism-Terpenoid backbone biosynthesis
2.23268e-05	8.03214e-05	7.57426	0.271301	TCGA-BLCA	Galactose metabolism-Caffeine metabolism
1	1	1.06235	0.0119429	TCGA-BLCA	Galactose metabolism-Neomycin, kanamycin and gentamicin biosynthesis
0.000281747	0.000803083	3.67912	0.257357	TCGA-BLCA	Galactose metabolism-Metabolism of xenobiotics by cytochrome P450
0.441281	0.541085	1.33056	0.0634858	TCGA-BLCA	Galactose metabolism-Drug metabolism - cytochrome P450
0.0541224	0.0894174	0.565336	0.141566	TCGA-BLCA	Galactose metabolism-Drug metabolism - other enzymes
0.00087356	0.00223585	2.64596	0.237129	TCGA-BLCA	Ascorbate and aldarate metabolism-Starch and sucrose metabolism
0.12888	0.190941	0.600137	0.114614	TCGA-BLCA	Ascorbate and aldarate metabolism-Amino sugar and nucleotide sugar metabolism
5.90415e-08	3.59823e-07	5.17576	0.376904	TCGA-BLCA	Ascorbate and aldarate metabolism-Pyruvate metabolism
5.89163e-07	2.9509e-06	4.30135	0.349196	TCGA-BLCA	Ascorbate and aldarate metabolism-Glyoxylate and dicarboxylate metabolism
0.00322371	0.00725191	2.52049	0.211411	TCGA-BLCA	Ascorbate and aldarate metabolism-Propanoate metabolism
2.59724e-07	1.39507e-06	4.53333	0.359516	TCGA-BLCA	Ascorbate and aldarate metabolism-Butanoate metabolism
0.107846	0.164819	1.6748	0.120362	TCGA-BLCA	Ascorbate and aldarate metabolism-Inositol phosphate metabolism
0.30301	0.399053	1.41569	0.0808452	TCGA-BLCA	Ascorbate and aldarate metabolism-Oxidative phosphorylation
0.125014	0.187038	1.68427	0.115777	TCGA-BLCA	Ascorbate and aldarate metabolism-Nitrogen metabolism
2.95328e-15	8.4835e-14	11.1037	0.537951	TCGA-BLCA	Ascorbate and aldarate metabolism-Sulfur metabolism
1	1	0.955833	0.0103214	TCGA-BLCA	Ascorbate and aldarate metabolism-Fatty acid biosynthesis
0.114889	0.173981	0.609337	0.118033	TCGA-BLCA	Ascorbate and aldarate metabolism-Fatty acid elongation
0.78315	0.855239	1.12045	0.0283638	TCGA-BLCA	Ascorbate and aldarate metabolism-Fatty acid degradation
0.535728	0.63826	1.27179	0.0531945	TCGA-BLCA	Ascorbate and aldarate metabolism-Steroid biosynthesis
0.0127573	0.0247342	2.18362	0.180542	TCGA-BLCA	Ascorbate and aldarate metabolism-Primary bile acid biosynthesis
4.37681e-05	0.000146285	5.58271	0.28583	TCGA-BLCA	Ascorbate and aldarate metabolism-Steroid hormone biosynthesis
0.00830171	0.0169041	2.17778	0.190347	TCGA-BLCA	Ascorbate and aldarate metabolism-Glycerolipid metabolism
0.888811	0.937285	1.08141	0.019213	TCGA-BLCA	Ascorbate and aldarate metabolism-Glycerophospholipid metabolism
1	1	1.03855	0.00944448	TCGA-BLCA	Ascorbate and aldarate metabolism-Ether lipid metabolism
0.0261602	0.0473001	1.93659	0.162008	TCGA-BLCA	Ascorbate and aldarate metabolism-Sphingolipid metabolism
5.36488e-12	7.89113e-11	7.98287	0.473811	TCGA-BLCA	Ascorbate and aldarate metabolism-Arachidonic acid metabolism
0.000723977	0.00188624	2.87472	0.240723	TCGA-BLCA	Ascorbate and aldarate metabolism-Linoleic acid metabolism
6.12062e-05	0.000195927	3.36462	0.282917	TCGA-BLCA	Ascorbate and aldarate metabolism-alpha-Linolenic acid metabolism
0.0193018	0.0358669	1.98605	0.169842	TCGA-BLCA	Ascorbate and aldarate metabolism-Biosynthesis of unsaturated fatty acids
0.754189	0.8397	1.15884	0.0322842	TCGA-BLCA	Ascorbate and aldarate metabolism-Purine metabolism
0.379217	0.480185	1.35199	0.0704702	TCGA-BLCA	Ascorbate and aldarate metabolism-Pyrimidine metabolism
0.482733	0.583497	0.789055	0.0578638	TCGA-BLCA	Ascorbate and aldarate metabolism-Alanine, aspartate and glutamate metabolism
0.881158	0.937285	1.09368	0.0205499	TCGA-BLCA	Ascorbate and aldarate metabolism-Glycine, serine and threonine metabolism
0.0533991	0.0885582	0.53625	0.14262	TCGA-BLCA	Ascorbate and aldarate metabolism-Cysteine and methionine metabolism
0.00128479	0.00314051	2.72175	0.229874	TCGA-BLCA	Ascorbate and aldarate metabolism-Valine, leucine and isoleucine degradation
1	1	1	0	TCGA-BLCA	Ascorbate and aldarate metabolism-Valine, leucine and isoleucine biosynthesis
0.0162671	0.0307689	2.06473	0.174339	TCGA-BLCA	Ascorbate and aldarate metabolism-Lysine degradation
9.75385e-05	0.000301703	0.30394	0.275411	TCGA-BLCA	Ascorbate and aldarate metabolism-Arginine biosynthesis
0.327542	0.424781	1.36854	0.0768521	TCGA-BLCA	Ascorbate and aldarate metabolism-Arginine and proline metabolism
0.233284	0.319791	1.49379	0.0920719	TCGA-BLCA	Ascorbate and aldarate metabolism-Histidine metabolism
0.000656358	0.00172684	2.92727	0.242536	TCGA-BLCA	Ascorbate and aldarate metabolism-Tyrosine metabolism
0.367299	0.46679	0.728205	0.0722495	TCGA-BLCA	Ascorbate and aldarate metabolism-Phenylalanine metabolism
1	1	1	0	TCGA-BLCA	Ascorbate and aldarate metabolism-Tryptophan metabolism
0.87766	0.937285	1.09962	0.0211619	TCGA-BLCA	Ascorbate and aldarate metabolism-Phenylalanine, tyrosine and tryptophan biosynthesis
0.454592	0.555064	0.764007	0.0616496	TCGA-BLCA	Ascorbate and aldarate metabolism-beta-Alanine metabolism
5.79452e-08	3.54381e-07	7.35626	0.37275	TCGA-BLCA	Ascorbate and aldarate metabolism-Taurine and hypotaurine metabolism
0.0439806	0.0750447	0.535088	0.147979	TCGA-BLCA	Ascorbate and aldarate metabolism-Phosphonate and phosphinate metabolism
0.000168209	0.000499895	3.0163	0.266485	TCGA-BLCA	Ascorbate and aldarate metabolism-Selenocompound metabolism
0.133177	0.196136	1.75499	0.114437	TCGA-BLCA	Ascorbate and aldarate metabolism-D-Amino acid metabolism
0.00586073	0.0124273	2.23392	0.198193	TCGA-BLCA	Ascorbate and aldarate metabolism-Glutathione metabolism
0.0824815	0.131053	1.7291	0.129055	TCGA-BLCA	Ascorbate and aldarate metabolism-N-Glycan biosynthesis
0.878913	0.937285	1.09747	0.0209427	TCGA-BLCA	Ascorbate and aldarate metabolism-Various types of N-glycan biosynthesis
0.000353291	0.000981332	3.10317	0.253641	TCGA-BLCA	Ascorbate and aldarate metabolism-Mucin type O-glycan biosynthesis
0.565736	0.666268	0.81338	0.0493264	TCGA-BLCA	Ascorbate and aldarate metabolism-Mannose type O-glycan biosynthesis
0.0382282	0.0663332	0.541126	0.15162	TCGA-BLCA	Ascorbate and aldarate metabolism-Other types of O-glycan biosynthesis
0.0862685	0.136325	1.70594	0.127506	TCGA-BLCA	Ascorbate and aldarate metabolism-Glycosaminoglycan biosynthesis - chondroitin sulfate / dermatan sulfate
0.0111058	0.0219224	2.14432	0.18362	TCGA-BLCA	Ascorbate and aldarate metabolism-Glycosaminoglycan biosynthesis - heparan sulfate / heparin
2.81802e-07	1.49979e-06	0.222844	0.358554	TCGA-BLCA	Ascorbate and aldarate metabolism-Glycosaminoglycan biosynthesis - keratan sulfate
0.00212002	0.00491709	0.40362	0.219827	TCGA-BLCA	Ascorbate and aldarate metabolism-Glycosaminoglycan degradation
5.15818e-08	3.16018e-07	4.98496	0.379049	TCGA-BLCA	Ascorbate and aldarate metabolism-Glycosylphosphatidylinositol (GPI)-anchor biosynthesis
0.233284	0.319791	0.669439	0.0920719	TCGA-BLCA	Ascorbate and aldarate metabolism-Glycosphingolipid biosynthesis - lacto and neolacto series
0.581988	0.677207	1.20883	0.047273	TCGA-BLCA	Ascorbate and aldarate metabolism-Glycosphingolipid biosynthesis - globo and isoglobo series
0.890089	0.937285	0.926389	0.01899	TCGA-BLCA	Ascorbate and aldarate metabolism-Glycosphingolipid biosynthesis - ganglio series
0.0572384	0.0939863	0.547009	0.140422	TCGA-BLCA	Ascorbate and aldarate metabolism-Other glycan degradation
0.783376	0.855239	1.12018	0.0283334	TCGA-BLCA	Ascorbate and aldarate metabolism-Thiamine metabolism
1.60854e-06	7.33026e-06	0.187036	0.333603	TCGA-BLCA	Ascorbate and aldarate metabolism-Riboflavin metabolism
9.12499e-11	1.02612e-09	7.01691	0.446769	TCGA-BLCA	Ascorbate and aldarate metabolism-Vitamin B6 metabolism
1	1	0.962571	0.00948517	TCGA-BLCA	Ascorbate and aldarate metabolism-Nicotinate and nicotinamide metabolism
1	1	1	0	TCGA-BLCA	Ascorbate and aldarate metabolism-Pantothenate and CoA biosynthesis
0.0986825	0.152418	1.63915	0.122778	TCGA-BLCA	Ascorbate and aldarate metabolism-Biotin metabolism
0.000340427	0.000947866	2.96296	0.254316	TCGA-BLCA	Ascorbate and aldarate metabolism-Lipoic acid metabolism
0.33631	0.430862	1.35319	0.0754717	TCGA-BLCA	Ascorbate and aldarate metabolism-Folate biosynthesis
0.0539491	0.0891733	1.77035	0.141667	TCGA-BLCA	Ascorbate and aldarate metabolism-One carbon pool by folate
3.11463e-07	1.63518e-06	4.93808	0.356244	TCGA-BLCA	Ascorbate and aldarate metabolism-Retinol metabolism
1	1	1	0	TCGA-BLCA	Ascorbate and aldarate metabolism-Porphyrin metabolism
0.000201243	0.000584125	3.07692	0.263405	TCGA-BLCA	Ascorbate and aldarate metabolism-Ubiquinone and other terpenoid-quinone biosynthesis
0.889833	0.937285	1.07985	0.0190347	TCGA-BLCA	Ascorbate and aldarate metabolism-Terpenoid backbone biosynthesis
2.31277e-08	1.52119e-07	20.6939	0.351971	TCGA-BLCA	Ascorbate and aldarate metabolism-Caffeine metabolism
0.454592	0.555064	1.30889	0.0616496	TCGA-BLCA	Ascorbate and aldarate metabolism-Neomycin, kanamycin and gentamicin biosynthesis
1.58177e-06	7.25531e-06	6.97183	0.331367	TCGA-BLCA	Ascorbate and aldarate metabolism-Metabolism of xenobiotics by cytochrome P450
0.0383886	0.0664463	2.39321	0.154252	TCGA-BLCA	Ascorbate and aldarate metabolism-Drug metabolism - cytochrome P450
0.335965	0.430862	1.35378	0.0755255	TCGA-BLCA	Ascorbate and aldarate metabolism-Drug metabolism - other enzymes
7.41497e-11	8.41974e-10	0.0782609	0.438529	TCGA-BLCA	Starch and sucrose metabolism-Amino sugar and nucleotide sugar metabolism
1.32548e-05	5.11131e-05	3.63354	0.306336	TCGA-BLCA	Starch and sucrose metabolism-Pyruvate metabolism
0.000298163	0.000845726	2.88538	0.256654	TCGA-BLCA	Starch and sucrose metabolism-Glyoxylate and dicarboxylate metabolism
0.77751	0.855239	1.1274	0.0291235	TCGA-BLCA	Starch and sucrose metabolism-Propanoate metabolism
0.0739038	0.118614	1.70132	0.132075	TCGA-BLCA	Starch and sucrose metabolism-Butanoate metabolism
0.199782	0.280145	0.665404	0.0978138	TCGA-BLCA	Starch and sucrose metabolism-Inositol phosphate metabolism
0.886807	0.937285	1.08453	0.0195628	TCGA-BLCA	Starch and sucrose metabolism-Oxidative phosphorylation
0.0632438	0.102974	2.17068	0.139757	TCGA-BLCA	Starch and sucrose metabolism-Nitrogen metabolism
1.17593e-06	5.51722e-06	4.13816	0.340168	TCGA-BLCA	Starch and sucrose metabolism-Sulfur metabolism
0.00189023	0.00444924	0.375636	0.222324	TCGA-BLCA	Starch and sucrose metabolism-Fatty acid biosynthesis
4.10927e-09	3.14143e-08	0.165041	0.40679	TCGA-BLCA	Starch and sucrose metabolism-Fatty acid elongation
0.0368627	0.064316	0.536232	0.152693	TCGA-BLCA	Starch and sucrose metabolism-Fatty acid degradation
0.0703703	0.113728	0.518182	0.13525	TCGA-BLCA	Starch and sucrose metabolism-Steroid biosynthesis
0.0590182	0.0967267	1.81226	0.139443	TCGA-BLCA	Starch and sucrose metabolism-Primary bile acid biosynthesis
2.03125e-05	7.36828e-05	4.16653	0.275139	TCGA-BLCA	Starch and sucrose metabolism-Steroid hormone biosynthesis
0.194559	0.273591	1.51758	0.0989566	TCGA-BLCA	Starch and sucrose metabolism-Glycerolipid metabolism
0.116938	0.176624	0.612785	0.117377	TCGA-BLCA	Starch and sucrose metabolism-Glycerophospholipid metabolism
0.33631	0.430862	0.738997	0.0754717	TCGA-BLCA	Starch and sucrose metabolism-Ether lipid metabolism
0.0542091	0.0894335	0.565574	0.141516	TCGA-BLCA	Starch and sucrose metabolism-Sphingolipid metabolism
0.000307773	0.00087015	2.87059	0.2561	TCGA-BLCA	Starch and sucrose metabolism-Arachidonic acid metabolism
0.0195726	0.0363119	2.07646	0.169907	TCGA-BLCA	Starch and sucrose metabolism-Linoleic acid metabolism
0.00341639	0.00765885	2.37176	0.209953	TCGA-BLCA	Starch and sucrose metabolism-alpha-Linolenic acid metabolism
0.67595	0.76907	1.16825	0.038292	TCGA-BLCA	Starch and sucrose metabolism-Biosynthesis of unsaturated fatty acids
0.00189687	0.00445885	0.229091	0.222911	TCGA-BLCA	Starch and sucrose metabolism-Purine metabolism
0.227493	0.312837	0.618876	0.0946762	TCGA-BLCA	Starch and sucrose metabolism-Pyrimidine metabolism
0.000152456	0.000455408	0.310361	0.268037	TCGA-BLCA	Starch and sucrose metabolism-Alanine, aspartate and glutamate metabolism
0.0531963	0.0884322	0.505029	0.143465	TCGA-BLCA	Starch and sucrose metabolism-Glycine, serine and threonine metabolism
8.91814e-08	5.21621e-07	0.192462	0.371693	TCGA-BLCA	Starch and sucrose metabolism-Cysteine and methionine metabolism
0.889536	0.937285	0.925666	0.0190866	TCGA-BLCA	Starch and sucrose metabolism-Valine, leucine and isoleucine degradation
0.0734432	0.118037	0.558333	0.132993	TCGA-BLCA	Starch and sucrose metabolism-Valine, leucine and isoleucine biosynthesis
0.779359	0.855239	1.1251	0.0288742	TCGA-BLCA	Starch and sucrose metabolism-Lysine degradation
4.06243e-10	3.85875e-09	0.14091	0.430381	TCGA-BLCA	Starch and sucrose metabolism-Arginine biosynthesis
0.128122	0.190706	0.630769	0.11394	TCGA-BLCA	Starch and sucrose metabolism-Arginine and proline metabolism
0.450455	0.550784	0.760181	0.0622171	TCGA-BLCA	Starch and sucrose metabolism-Histidine metabolism
0.394135	0.496371	1.32716	0.0682902	TCGA-BLCA	Starch and sucrose metabolism-Tyrosine metabolism
0.441281	0.541085	0.751563	0.0634858	TCGA-BLCA	Starch and sucrose metabolism-Phenylalanine metabolism
0.0378418	0.0658073	0.539756	0.15192	TCGA-BLCA	Starch and sucrose metabolism-Tryptophan metabolism
1	1	1	0	TCGA-BLCA	Starch and sucrose metabolism-Phenylalanine, tyrosine and tryptophan biosynthesis
0.00492851	0.0106846	0.432432	0.202119	TCGA-BLCA	Starch and sucrose metabolism-beta-Alanine metabolism
0.000905272	0.00231193	3.5697	0.236691	TCGA-BLCA	Starch and sucrose metabolism-Taurine and hypotaurine metabolism
0.00298333	0.00674878	0.390471	0.213058	TCGA-BLCA	Starch and sucrose metabolism-Phosphonate and phosphinate metabolism
0.114889	0.173981	1.64113	0.118033	TCGA-BLCA	Starch and sucrose metabolism-Selenocompound metabolism
0.128747	0.190941	0.516717	0.117101	TCGA-BLCA	Starch and sucrose metabolism-D-Amino acid metabolism
0.576635	0.676362	0.822742	0.0479463	TCGA-BLCA	Starch and sucrose metabolism-Glutathione metabolism
1	1	0.960448	0.00975575	TCGA-BLCA	Starch and sucrose metabolism-N-Glycan biosynthesis
0.105197	0.161195	0.592308	0.121268	TCGA-BLCA	Starch and sucrose metabolism-Various types of N-glycan biosynthesis
0.0360587	0.063071	2.24593	0.155258	TCGA-BLCA	Starch and sucrose metabolism-Mucin type O-glycan biosynthesis
0.00128479	0.00314051	0.36741	0.229874	TCGA-BLCA	Starch and sucrose metabolism-Mannose type O-glycan biosynthesis
1.33787e-10	1.4219e-09	0.148667	0.443416	TCGA-BLCA	Starch and sucrose metabolism-Other types of O-glycan biosynthesis
0.756888	0.841631	0.865823	0.0319167	TCGA-BLCA	Starch and sucrose metabolism-Glycosaminoglycan biosynthesis - chondroitin sulfate / dermatan sulfate
0.0446812	0.0759799	1.96364	0.148134	TCGA-BLCA	Starch and sucrose metabolism-Glycosaminoglycan biosynthesis - heparan sulfate / heparin
6.98532e-12	9.97984e-11	0.128863	0.471698	TCGA-BLCA	Starch and sucrose metabolism-Glycosaminoglycan biosynthesis - keratan sulfate
3.69532e-14	8.53104e-13	0.0885788	0.514515	TCGA-BLCA	Starch and sucrose metabolism-Glycosaminoglycan degradation
5.15818e-08	3.16018e-07	4.98496	0.379049	TCGA-BLCA	Starch and sucrose metabolism-Glycosylphosphatidylinositol (GPI)-anchor biosynthesis
0.0106796	0.0211769	0.439318	0.184949	TCGA-BLCA	Starch and sucrose metabolism-Glycosphingolipid biosynthesis - lacto and neolacto series
0.130332	0.192597	0.634167	0.113288	TCGA-BLCA	Starch and sucrose metabolism-Glycosphingolipid biosynthesis - globo and isoglobo series
0.00137565	0.00333254	0.390805	0.228416	TCGA-BLCA	Starch and sucrose metabolism-Glycosphingolipid biosynthesis - ganglio series
6.02919e-09	4.40624e-08	0.162943	0.402135	TCGA-BLCA	Starch and sucrose metabolism-Other glycan degradation
0.00212002	0.00491709	0.40362	0.219827	TCGA-BLCA	Starch and sucrose metabolism-Thiamine metabolism
2.9806e-11	3.73754e-10	0.0574555	0.442867	TCGA-BLCA	Starch and sucrose metabolism-Riboflavin metabolism
8.06466e-12	1.1382e-10	9.3311	0.466583	TCGA-BLCA	Starch and sucrose metabolism-Vitamin B6 metabolism
2.47552e-06	1.07871e-05	0.253521	0.330203	TCGA-BLCA	Starch and sucrose metabolism-Nicotinate and nicotinamide metabolism
0.000993513	0.00248806	0.368578	0.234753	TCGA-BLCA	Starch and sucrose metabolism-Pantothenate and CoA biosynthesis
0.577888	0.676467	1.21388	0.0477884	TCGA-BLCA	Starch and sucrose metabolism-Biotin metabolism
0.0879775	0.138711	1.69596	0.126825	TCGA-BLCA	Starch and sucrose metabolism-Lipoic acid metabolism
0.270737	0.361605	0.710383	0.0850914	TCGA-BLCA	Starch and sucrose metabolism-Folate biosynthesis
0.581448	0.677207	0.826797	0.0473408	TCGA-BLCA	Starch and sucrose metabolism-One carbon pool by folate
0.0244261	0.0445574	2.07071	0.164399	TCGA-BLCA	Starch and sucrose metabolism-Retinol metabolism
1.08815e-06	5.16094e-06	0.239234	0.341144	TCGA-BLCA	Starch and sucrose metabolism-Porphyrin metabolism
0.165108	0.23759	1.53	0.104828	TCGA-BLCA	Starch and sucrose metabolism-Ubiquinone and other terpenoid-quinone biosynthesis
0.0978341	0.15151	0.608523	0.123086	TCGA-BLCA	Starch and sucrose metabolism-Terpenoid backbone biosynthesis
0.000636769	0.00168292	5.66667	0.225721	TCGA-BLCA	Starch and sucrose metabolism-Caffeine metabolism
0.530607	0.633338	0.702456	0.0575197	TCGA-BLCA	Starch and sucrose metabolism-Neomycin, kanamycin and gentamicin biosynthesis
0.0703703	0.113728	1.92982	0.13525	TCGA-BLCA	Starch and sucrose metabolism-Metabolism of xenobiotics by cytochrome P450
0.737209	0.826338	1.18467	0.0346064	TCGA-BLCA	Starch and sucrose metabolism-Drug metabolism - cytochrome P450
0.00204639	0.00476535	0.400983	0.220553	TCGA-BLCA	Starch and sucrose metabolism-Drug metabolism - other enzymes
6.86315e-23	7.03675e-21	32.7054	0.650424	TCGA-BLCA	Amino sugar and nucleotide sugar metabolism-Pyruvate metabolism
1.57495e-19	9.63205e-18	44.7826	0.588317	TCGA-BLCA	Amino sugar and nucleotide sugar metabolism-Glyoxylate and dicarboxylate metabolism
4.0317e-08	2.53235e-07	5.13659	0.381732	TCGA-BLCA	Amino sugar and nucleotide sugar metabolism-Propanoate metabolism
6.14838e-10	5.68521e-09	7.71493	0.424437	TCGA-BLCA	Amino sugar and nucleotide sugar metabolism-Butanoate metabolism
6.56594e-06	2.66459e-05	3.81643	0.316446	TCGA-BLCA	Amino sugar and nucleotide sugar metabolism-Inositol phosphate metabolism
0.000541864	0.0014508	2.7399	0.245985	TCGA-BLCA	Amino sugar and nucleotide sugar metabolism-Oxidative phosphorylation
0.000231052	0.000668422	6.67857	0.258839	TCGA-BLCA	Amino sugar and nucleotide sugar metabolism-Nitrogen metabolism
1.56729e-21	1.40092e-19	52.3175	0.618883	TCGA-BLCA	Amino sugar and nucleotide sugar metabolism-Sulfur metabolism
0.0569778	0.0937794	2.2619	0.143123	TCGA-BLCA	Amino sugar and nucleotide sugar metabolism-Fatty acid biosynthesis
1	1	1.04213	0.00986527	TCGA-BLCA	Amino sugar and nucleotide sugar metabolism-Fatty acid elongation
0.000968632	0.00244585	3.04741	0.235378	TCGA-BLCA	Amino sugar and nucleotide sugar metabolism-Fatty acid degradation
0.0322488	0.0570947	3.32967	0.161374	TCGA-BLCA	Amino sugar and nucleotide sugar metabolism-Steroid biosynthesis
3.84083e-07	1.99243e-06	7.58385	0.348932	TCGA-BLCA	Amino sugar and nucleotide sugar metabolism-Primary bile acid biosynthesis
2.3652e-08	1.54692e-07	10.3244	0.354088	TCGA-BLCA	Amino sugar and nucleotide sugar metabolism-Steroid hormone biosynthesis
9.7578e-07	4.68536e-06	10.0658	0.334213	TCGA-BLCA	Amino sugar and nucleotide sugar metabolism-Glycerolipid metabolism
0.000723977	0.00188624	2.87472	0.240723	TCGA-BLCA	Amino sugar and nucleotide sugar metabolism-Glycerophospholipid metabolism
0.00298333	0.00674878	2.56101	0.213058	TCGA-BLCA	Amino sugar and nucleotide sugar metabolism-Ether lipid metabolism
4.61643e-09	3.47579e-08	10.5128	0.397445	TCGA-BLCA	Amino sugar and nucleotide sugar metabolism-Sphingolipid metabolism
1.98158e-09	1.60273e-08	7.08683	0.412754	TCGA-BLCA	Amino sugar and nucleotide sugar metabolism-Arachidonic acid metabolism
0.000346239	0.00096328	3.30226	0.253943	TCGA-BLCA	Amino sugar and nucleotide sugar metabolism-Linoleic acid metabolism
4.66924e-08	2.9066e-07	6.48276	0.376969	TCGA-BLCA	Amino sugar and nucleotide sugar metabolism-alpha-Linolenic acid metabolism
2.93485e-10	2.89008e-09	10.1379	0.42796	TCGA-BLCA	Amino sugar and nucleotide sugar metabolism-Biosynthesis of unsaturated fatty acids
5.66235e-05	0.000182599	3.24101	0.284287	TCGA-BLCA	Amino sugar and nucleotide sugar metabolism-Purine metabolism
2.72641e-13	5.33948e-12	9.07184	0.500557	TCGA-BLCA	Amino sugar and nucleotide sugar metabolism-Pyrimidine metabolism
0.0122784	0.0239521	3.28904	0.18394	TCGA-BLCA	Amino sugar and nucleotide sugar metabolism-Alanine, aspartate and glutamate metabolism
0.0254478	0.0461796	3.18352	0.166839	TCGA-BLCA	Amino sugar and nucleotide sugar metabolism-Glycine, serine and threonine metabolism
0.577888	0.676467	1.21388	0.0477884	TCGA-BLCA	Amino sugar and nucleotide sugar metabolism-Cysteine and methionine metabolism
3.69874e-07	1.92445e-06	4.56545	0.354803	TCGA-BLCA	Amino sugar and nucleotide sugar metabolism-Valine, leucine and isoleucine degradation
0.0830756	0.131877	2.13369	0.131762	TCGA-BLCA	Amino sugar and nucleotide sugar metabolism-Valine, leucine and isoleucine biosynthesis
1.64463e-10	1.71652e-09	7.94048	0.43825	TCGA-BLCA	Amino sugar and nucleotide sugar metabolism-Lysine degradation
0.448977	0.549749	0.696796	0.0650559	TCGA-BLCA	Amino sugar and nucleotide sugar metabolism-Arginine biosynthesis
0.000120968	0.000367969	3.34975	0.271814	TCGA-BLCA	Amino sugar and nucleotide sugar metabolism-Arginine and proline metabolism
0.0190939	0.0355944	2.54583	0.172172	TCGA-BLCA	Amino sugar and nucleotide sugar metabolism-Histidine metabolism
7.35329e-08	4.34467e-07	7.72692	0.369251	TCGA-BLCA	Amino sugar and nucleotide sugar metabolism-Tyrosine metabolism
0.218856	0.301316	1.64634	0.0964486	TCGA-BLCA	Amino sugar and nucleotide sugar metabolism-Phenylalanine metabolism
0.00117904	0.0029088	2.76667	0.231545	TCGA-BLCA	Amino sugar and nucleotide sugar metabolism-Tryptophan metabolism
6.82735e-08	4.06146e-07	14.0767	0.339533	TCGA-BLCA	Amino sugar and nucleotide sugar metabolism-Phenylalanine, tyrosine and tryptophan biosynthesis
1	1	1.03855	0.00944448	TCGA-BLCA	Amino sugar and nucleotide sugar metabolism-beta-Alanine metabolism
1.74904e-11	2.27506e-10	21.1589	0.416487	TCGA-BLCA	Amino sugar and nucleotide sugar metabolism-Taurine and hypotaurine metabolism
0.860851	0.931386	1.13127	0.0241121	TCGA-BLCA	Amino sugar and nucleotide sugar metabolism-Phosphonate and phosphinate metabolism
1.55275e-11	2.03492e-10	30.2687	0.441888	TCGA-BLCA	Amino sugar and nucleotide sugar metabolism-Selenocompound metabolism
3.271e-07	1.71212e-06	9.84653	0.314019	TCGA-BLCA	Amino sugar and nucleotide sugar metabolism-D-Amino acid metabolism
5.36084e-05	0.000174327	4.44156	0.283889	TCGA-BLCA	Amino sugar and nucleotide sugar metabolism-Glutathione metabolism
1.31407e-10	1.40099e-09	7.625	0.441367	TCGA-BLCA	Amino sugar and nucleotide sugar metabolism-N-Glycan biosynthesis
0.00123393	0.00303992	2.60911	0.230556	TCGA-BLCA	Amino sugar and nucleotide sugar metabolism-Various types of N-glycan biosynthesis
6.27601e-06	2.55885e-05	14.4096	0.307134	TCGA-BLCA	Amino sugar and nucleotide sugar metabolism-Mucin type O-glycan biosynthesis
0.0315578	0.0559281	2.89286	0.16088	TCGA-BLCA	Amino sugar and nucleotide sugar metabolism-Mannose type O-glycan biosynthesis
0.531052	0.633338	1.27895	0.053807	TCGA-BLCA	Amino sugar and nucleotide sugar metabolism-Other types of O-glycan biosynthesis
0.0442299	0.0753963	2.50646	0.150997	TCGA-BLCA	Amino sugar and nucleotide sugar metabolism-Glycosaminoglycan biosynthesis - chondroitin sulfate / dermatan sulfate
2.22351e-07	1.20923e-06	11.027	0.351763	TCGA-BLCA	Amino sugar and nucleotide sugar metabolism-Glycosaminoglycan biosynthesis - heparan sulfate / heparin
0.220035	0.30282	0.653595	0.0947263	TCGA-BLCA	Amino sugar and nucleotide sugar metabolism-Glycosaminoglycan biosynthesis - keratan sulfate
0.71182	0.802784	0.814035	0.0381154	TCGA-BLCA	Amino sugar and nucleotide sugar metabolism-Glycosaminoglycan degradation
1.86597e-25	3.82634e-23	96.973	0.669632	TCGA-BLCA	Amino sugar and nucleotide sugar metabolism-Glycosylphosphatidylinositol (GPI)-anchor biosynthesis
0.448977	0.549749	1.43514	0.0650559	TCGA-BLCA	Amino sugar and nucleotide sugar metabolism-Glycosphingolipid biosynthesis - lacto and neolacto series
0.0148387	0.0282975	2.22252	0.177131	TCGA-BLCA	Amino sugar and nucleotide sugar metabolism-Glycosphingolipid biosynthesis - globo and isoglobo series
0.0244261	0.0445574	2.07071	0.164399	TCGA-BLCA	Amino sugar and nucleotide sugar metabolism-Glycosphingolipid biosynthesis - ganglio series
0.488491	0.589028	0.793975	0.057104	TCGA-BLCA	Amino sugar and nucleotide sugar metabolism-Other glycan degradation
0.0348191	0.0611791	2.11411	0.155556	TCGA-BLCA	Amino sugar and nucleotide sugar metabolism-Thiamine metabolism
5.60549e-10	5.21086e-09	Inf	0.371029	TCGA-BLCA	Amino sugar and nucleotide sugar metabolism-Riboflavin metabolism
1.0096e-13	2.13301e-12	27.3503	0.488889	TCGA-BLCA	Amino sugar and nucleotide sugar metabolism-Vitamin B6 metabolism
0.0660951	0.107416	1.97173	0.137325	TCGA-BLCA	Amino sugar and nucleotide sugar metabolism-Nicotinate and nicotinamide metabolism
0.0590182	0.0967267	1.81226	0.139443	TCGA-BLCA	Amino sugar and nucleotide sugar metabolism-Pantothenate and CoA biosynthesis
1.66458e-05	6.16e-05	4.14959	0.302165	TCGA-BLCA	Amino sugar and nucleotide sugar metabolism-Biotin metabolism
0.00158398	0.00376913	2.92561	0.225989	TCGA-BLCA	Amino sugar and nucleotide sugar metabolism-Lipoic acid metabolism
0.00504293	0.0108718	2.55882	0.202139	TCGA-BLCA	Amino sugar and nucleotide sugar metabolism-Folate biosynthesis
4.41578e-05	0.000147117	3.74815	0.287698	TCGA-BLCA	Amino sugar and nucleotide sugar metabolism-One carbon pool by folate
2.03721e-06	9.12817e-06	6.02288	0.329312	TCGA-BLCA	Amino sugar and nucleotide sugar metabolism-Retinol metabolism
0.00141236	0.00340734	2.82187	0.228129	TCGA-BLCA	Amino sugar and nucleotide sugar metabolism-Porphyrin metabolism
4.71094e-12	7.10038e-11	9.25974	0.472134	TCGA-BLCA	Amino sugar and nucleotide sugar metabolism-Ubiquinone and other terpenoid-quinone biosynthesis
0.00092746	0.0023565	2.74725	0.236067	TCGA-BLCA	Amino sugar and nucleotide sugar metabolism-Terpenoid backbone biosynthesis
0.000323394	0.00090623	9.78218	0.239731	TCGA-BLCA	Amino sugar and nucleotide sugar metabolism-Caffeine metabolism
1.53815e-08	1.03513e-07	Inf	0.340453	TCGA-BLCA	Amino sugar and nucleotide sugar metabolism-Neomycin, kanamycin and gentamicin biosynthesis
1.82336e-08	1.21767e-07	9.44444	0.358417	TCGA-BLCA	Amino sugar and nucleotide sugar metabolism-Metabolism of xenobiotics by cytochrome P450
0.0254207	0.0461545	2.52772	0.165167	TCGA-BLCA	Amino sugar and nucleotide sugar metabolism-Drug metabolism - cytochrome P450
0.000708409	0.00185399	3.78947	0.241121	TCGA-BLCA	Amino sugar and nucleotide sugar metabolism-Drug metabolism - other enzymes
0.165277	0.23759	1.61343	0.10581	TCGA-BLCA	Pyruvate metabolism-Glyoxylate and dicarboxylate metabolism
0.000247691	0.000710658	0.336271	0.259868	TCGA-BLCA	Pyruvate metabolism-Propanoate metabolism
1	1	0.962702	0.00946815	TCGA-BLCA	Pyruvate metabolism-Butanoate metabolism
1.77396e-06	8.0626e-06	0.242548	0.334519	TCGA-BLCA	Pyruvate metabolism-Inositol phosphate metabolism
3.10497e-05	0.000107168	0.281843	0.293442	TCGA-BLCA	Pyruvate metabolism-Oxidative phosphorylation
0.200675	0.281058	0.521907	0.102378	TCGA-BLCA	Pyruvate metabolism-Nitrogen metabolism
0.0464161	0.0786232	1.84216	0.146336	TCGA-BLCA	Pyruvate metabolism-Sulfur metabolism
1.02611e-06	4.87997e-06	0.159397	0.338126	TCGA-BLCA	Pyruvate metabolism-Fatty acid biosynthesis
6.37396e-31	5.55491e-28	0.0148235	0.752859	TCGA-BLCA	Pyruvate metabolism-Fatty acid elongation
1.5271e-11	2.00886e-10	0.123967	0.46291	TCGA-BLCA	Pyruvate metabolism-Fatty acid degradation
8.01396e-06	3.19116e-05	0.131444	0.308505	TCGA-BLCA	Pyruvate metabolism-Steroid biosynthesis
0.87766	0.937285	0.909402	0.0211619	TCGA-BLCA	Pyruvate metabolism-Primary bile acid biosynthesis
6.51622e-06	2.65059e-05	5.17333	0.28299	TCGA-BLCA	Pyruvate metabolism-Steroid hormone biosynthesis
0.0189941	0.0354651	0.452196	0.171184	TCGA-BLCA	Pyruvate metabolism-Glycerolipid metabolism
1.11723e-10	1.2286e-09	0.145748	0.445003	TCGA-BLCA	Pyruvate metabolism-Glycerophospholipid metabolism
5.15818e-08	3.16018e-07	0.200603	0.379049	TCGA-BLCA	Pyruvate metabolism-Ether lipid metabolism
3.29042e-05	0.000112787	0.298762	0.292779	TCGA-BLCA	Pyruvate metabolism-Sphingolipid metabolism
0.0475162	0.0803694	1.83072	0.145617	TCGA-BLCA	Pyruvate metabolism-Arachidonic acid metabolism
0.754189	0.8397	1.15884	0.0322842	TCGA-BLCA	Pyruvate metabolism-Linoleic acid metabolism
0.659076	0.756516	0.840841	0.0404226	TCGA-BLCA	Pyruvate metabolism-alpha-Linolenic acid metabolism
4.98191e-05	0.000163377	0.287766	0.286093	TCGA-BLCA	Pyruvate metabolism-Biosynthesis of unsaturated fatty acids
3.34e-20	2.23909e-18	0.0153194	0.593911	TCGA-BLCA	Pyruvate metabolism-Purine metabolism
5.3163e-12	7.88623e-11	0.101695	0.469742	TCGA-BLCA	Pyruvate metabolism-Pyrimidine metabolism
2.16899e-12	3.46146e-11	0.0672	0.470757	TCGA-BLCA	Pyruvate metabolism-Alanine, aspartate and glutamate metabolism
0.011736	0.0230369	0.334827	0.184466	TCGA-BLCA	Pyruvate metabolism-Glycine, serine and threonine metabolism
1.46613e-28	5.6788e-26	0.0160891	0.721855	TCGA-BLCA	Pyruvate metabolism-Cysteine and methionine metabolism
2.8996e-05	0.000100677	0.293333	0.294677	TCGA-BLCA	Pyruvate metabolism-Valine, leucine and isoleucine degradation
0.000525018	0.00141111	0.327696	0.246598	TCGA-BLCA	Pyruvate metabolism-Valine, leucine and isoleucine biosynthesis
1.11723e-10	1.2286e-09	0.145748	0.445003	TCGA-BLCA	Pyruvate metabolism-Lysine degradation
1.50646e-20	1.11053e-18	0.0335294	0.613531	TCGA-BLCA	Pyruvate metabolism-Arginine biosynthesis
2.65603e-16	8.90281e-15	0.0811049	0.556629	TCGA-BLCA	Pyruvate metabolism-Arginine and proline metabolism
3.92949e-05	0.000131967	0.21131	0.288387	TCGA-BLCA	Pyruvate metabolism-Histidine metabolism
0.0823811	0.131053	0.546524	0.129914	TCGA-BLCA	Pyruvate metabolism-Tyrosine metabolism
2.78659e-05	9.73351e-05	0.230645	0.294122	TCGA-BLCA	Pyruvate metabolism-Phenylalanine metabolism
7.07218e-17	2.62273e-15	0.0762527	0.566441	TCGA-BLCA	Pyruvate metabolism-Tryptophan metabolism
0.000275094	0.000785405	0.206884	0.257087	TCGA-BLCA	Pyruvate metabolism-Phenylalanine, tyrosine and tryptophan biosynthesis
3.30586e-14	7.73439e-13	0.0941605	0.516942	TCGA-BLCA	Pyruvate metabolism-beta-Alanine metabolism
0.019855	0.0368163	3.08867	0.172559	TCGA-BLCA	Pyruvate metabolism-Taurine and hypotaurine metabolism
5.34799e-12	7.89113e-11	0.0697959	0.46274	TCGA-BLCA	Pyruvate metabolism-Phosphonate and phosphinate metabolism
0.0930738	0.145561	0.569106	0.125656	TCGA-BLCA	Pyruvate metabolism-Selenocompound metabolism
0.00447059	0.0097403	0.269972	0.205905	TCGA-BLCA	Pyruvate metabolism-D-Amino acid metabolism
2.15464e-05	7.75936e-05	0.266436	0.298807	TCGA-BLCA	Pyruvate metabolism-Glutathione metabolism
2.71048e-09	2.13772e-08	0.156818	0.410818	TCGA-BLCA	Pyruvate metabolism-N-Glycan biosynthesis
3.19396e-13	6.05116e-12	0.0905971	0.494783	TCGA-BLCA	Pyruvate metabolism-Various types of N-glycan biosynthesis
1	1	1.06769	0.0124274	TCGA-BLCA	Pyruvate metabolism-Mucin type O-glycan biosynthesis
2.68698e-10	2.67623e-09	0.115789	0.431547	TCGA-BLCA	Pyruvate metabolism-Mannose type O-glycan biosynthesis
1.46525e-18	6.9025e-17	0.0647059	0.594366	TCGA-BLCA	Pyruvate metabolism-Other types of O-glycan biosynthesis
0.0128044	0.024784	0.43369	0.180861	TCGA-BLCA	Pyruvate metabolism-Glycosaminoglycan biosynthesis - chondroitin sulfate / dermatan sulfate
0.215069	0.297276	0.64745	0.0957501	TCGA-BLCA	Pyruvate metabolism-Glycosaminoglycan biosynthesis - heparan sulfate / heparin
5.24339e-23	5.53893e-21	0.0417151	0.660495	TCGA-BLCA	Pyruvate metabolism-Glycosaminoglycan biosynthesis - keratan sulfate
4.76092e-24	6.63862e-22	0.0279107	0.66683	TCGA-BLCA	Pyruvate metabolism-Glycosaminoglycan degradation
0.271593	0.361868	1.40596	0.0849397	TCGA-BLCA	Pyruvate metabolism-Glycosylphosphatidylinositol (GPI)-anchor biosynthesis
1.12255e-06	5.31684e-06	0.189486	0.338591	TCGA-BLCA	Pyruvate metabolism-Glycosphingolipid biosynthesis - lacto and neolacto series
1.57753e-05	5.91132e-05	0.282116	0.30384	TCGA-BLCA	Pyruvate metabolism-Glycosphingolipid biosynthesis - globo and isoglobo series
5.07728e-11	6.06144e-10	0.1417	0.452911	TCGA-BLCA	Pyruvate metabolism-Glycosphingolipid biosynthesis - ganglio series
4.55684e-22	4.29328e-20	0.0431435	0.64566	TCGA-BLCA	Pyruvate metabolism-Other glycan degradation
9.25239e-11	1.03378e-09	0.134233	0.445532	TCGA-BLCA	Pyruvate metabolism-Thiamine metabolism
2.09282e-15	6.1827e-14	0.0314106	0.519656	TCGA-BLCA	Pyruvate metabolism-Riboflavin metabolism
0.0035695	0.00796374	2.77289	0.209679	TCGA-BLCA	Pyruvate metabolism-Vitamin B6 metabolism
2.18102e-16	7.60303e-15	0.0794819	0.557821	TCGA-BLCA	Pyruvate metabolism-Nicotinate and nicotinamide metabolism
4.70604e-20	3.03801e-18	0.0535714	0.616536	TCGA-BLCA	Pyruvate metabolism-Pantothenate and CoA biosynthesis
0.00720005	0.0148693	0.445752	0.19371	TCGA-BLCA	Pyruvate metabolism-Biotin metabolism
1	1	0.95208	0.0107614	TCGA-BLCA	Pyruvate metabolism-Lipoic acid metabolism
3.18626e-08	2.03431e-07	0.189138	0.38426	TCGA-BLCA	Pyruvate metabolism-Folate biosynthesis
2.47959e-08	1.60966e-07	0.193692	0.387639	TCGA-BLCA	Pyruvate metabolism-One carbon pool by folate
1	1	1.06009	0.0117307	TCGA-BLCA	Pyruvate metabolism-Retinol metabolism
2.64196e-23	3.17582e-21	0.0387356	0.663336	TCGA-BLCA	Pyruvate metabolism-Porphyrin metabolism
2.15986e-06	9.62822e-06	0.248988	0.331981	TCGA-BLCA	Pyruvate metabolism-Ubiquinone and other terpenoid-quinone biosynthesis
9.93573e-15	2.4221e-13	0.0952599	0.528302	TCGA-BLCA	Pyruvate metabolism-Terpenoid backbone biosynthesis
0.00340446	0.00763703	7.20792	0.198316	TCGA-BLCA	Pyruvate metabolism-Caffeine metabolism
0.0216904	0.0399433	0.409	0.168785	TCGA-BLCA	Pyruvate metabolism-Neomycin, kanamycin and gentamicin biosynthesis
1.21132e-06	5.67561e-06	6.56112	0.304863	TCGA-BLCA	Pyruvate metabolism-Metabolism of xenobiotics by cytochrome P450
0.310491	0.406601	0.606192	0.0835917	TCGA-BLCA	Pyruvate metabolism-Drug metabolism - cytochrome P450
3.19396e-13	6.05116e-12	0.0905971	0.494783	TCGA-BLCA	Pyruvate metabolism-Drug metabolism - other enzymes
1.60854e-06	7.33026e-06	0.187036	0.333603	TCGA-BLCA	Glyoxylate and dicarboxylate metabolism-Propanoate metabolism
0.212234	0.294058	0.680241	0.0951734	TCGA-BLCA	Glyoxylate and dicarboxylate metabolism-Butanoate metabolism
1.10405e-05	4.2811e-05	0.23978	0.308248	TCGA-BLCA	Glyoxylate and dicarboxylate metabolism-Inositol phosphate metabolism
5.37495e-11	6.39491e-10	0.0914286	0.444401	TCGA-BLCA	Glyoxylate and dicarboxylate metabolism-Oxidative phosphorylation
0.039594	0.0681268	0.459184	0.152499	TCGA-BLCA	Glyoxylate and dicarboxylate metabolism-Nitrogen metabolism
0.00151817	0.00363486	2.51429	0.226455	TCGA-BLCA	Glyoxylate and dicarboxylate metabolism-Sulfur metabolism
9.74342e-11	1.08516e-09	0.100061	0.439797	TCGA-BLCA	Glyoxylate and dicarboxylate metabolism-Fatty acid biosynthesis
7.36458e-30	4.27882e-27	0.0041184	0.720165	TCGA-BLCA	Glyoxylate and dicarboxylate metabolism-Fatty acid elongation
2.72641e-13	5.33948e-12	0.110231	0.500557	TCGA-BLCA	Glyoxylate and dicarboxylate metabolism-Fatty acid degradation
5.84481e-09	4.29852e-08	0.121022	0.398172	TCGA-BLCA	Glyoxylate and dicarboxylate metabolism-Steroid biosynthesis
1	1	0.960828	0.00970782	TCGA-BLCA	Glyoxylate and dicarboxylate metabolism-Primary bile acid biosynthesis
0.218856	0.301316	1.64634	0.0964486	TCGA-BLCA	Glyoxylate and dicarboxylate metabolism-Steroid hormone biosynthesis
9.26186e-05	0.000289568	0.316889	0.276366	TCGA-BLCA	Glyoxylate and dicarboxylate metabolism-Glycerolipid metabolism
1.20801e-13	2.52162e-12	0.0871327	0.503129	TCGA-BLCA	Glyoxylate and dicarboxylate metabolism-Glycerophospholipid metabolism
1.58669e-09	1.33282e-08	0.165504	0.41778	TCGA-BLCA	Glyoxylate and dicarboxylate metabolism-Ether lipid metabolism
6.61628e-09	4.81511e-08	0.174791	0.402066	TCGA-BLCA	Glyoxylate and dicarboxylate metabolism-Sphingolipid metabolism
0.407377	0.507055	1.30661	0.0663962	TCGA-BLCA	Glyoxylate and dicarboxylate metabolism-Arachidonic acid metabolism
1	1	1.04538	0.0102302	TCGA-BLCA	Glyoxylate and dicarboxylate metabolism-Linoleic acid metabolism
0.780149	0.855239	0.889583	0.0287678	TCGA-BLCA	Glyoxylate and dicarboxylate metabolism-alpha-Linolenic acid metabolism
0.000331043	0.000925435	0.352489	0.254819	TCGA-BLCA	Glyoxylate and dicarboxylate metabolism-Biosynthesis of unsaturated fatty acids
2.10718e-10	2.14158e-09	0.0373932	0.418131	TCGA-BLCA	Glyoxylate and dicarboxylate metabolism-Purine metabolism
4.61643e-09	3.47579e-08	0.095122	0.397445	TCGA-BLCA	Glyoxylate and dicarboxylate metabolism-Pyrimidine metabolism
1.54341e-18	7.17376e-17	0.0546784	0.589516	TCGA-BLCA	Glyoxylate and dicarboxylate metabolism-Alanine, aspartate and glutamate metabolism
6.6603e-08	3.97565e-07	0.15103	0.372361	TCGA-BLCA	Glyoxylate and dicarboxylate metabolism-Glycine, serine and threonine metabolism
8.44845e-24	1.13274e-21	0.011655	0.646762	TCGA-BLCA	Glyoxylate and dicarboxylate metabolism-Cysteine and methionine metabolism
4.56437e-06	1.90556e-05	0.235519	0.320964	TCGA-BLCA	Glyoxylate and dicarboxylate metabolism-Valine, leucine and isoleucine degradation
0.00117904	0.0029088	0.361446	0.231545	TCGA-BLCA	Glyoxylate and dicarboxylate metabolism-Valine, leucine and isoleucine biosynthesis
2.48999e-06	1.08096e-05	0.214815	0.328798	TCGA-BLCA	Glyoxylate and dicarboxylate metabolism-Lysine degradation
7.662e-25	1.21408e-22	0.0214075	0.673147	TCGA-BLCA	Glyoxylate and dicarboxylate metabolism-Arginine biosynthesis
4.48691e-14	1.00912e-12	0.0837766	0.511478	TCGA-BLCA	Glyoxylate and dicarboxylate metabolism-Arginine and proline metabolism
3.43374e-05	0.00011644	0.286195	0.291937	TCGA-BLCA	Glyoxylate and dicarboxylate metabolism-Histidine metabolism
0.255742	0.346085	0.694622	0.0878017	TCGA-BLCA	Glyoxylate and dicarboxylate metabolism-Tyrosine metabolism
1.01102e-05	3.94228e-05	0.250798	0.30983	TCGA-BLCA	Glyoxylate and dicarboxylate metabolism-Phenylalanine metabolism
5.48132e-11	6.43363e-10	0.126165	0.449944	TCGA-BLCA	Glyoxylate and dicarboxylate metabolism-Tryptophan metabolism
9.11748e-05	0.00028531	0.250141	0.275894	TCGA-BLCA	Glyoxylate and dicarboxylate metabolism-Phenylalanine, tyrosine and tryptophan biosynthesis
4.71094e-12	7.10038e-11	0.107994	0.472134	TCGA-BLCA	Glyoxylate and dicarboxylate metabolism-beta-Alanine metabolism
0.00668389	0.0139521	2.95167	0.196768	TCGA-BLCA	Glyoxylate and dicarboxylate metabolism-Taurine and hypotaurine metabolism
8.12739e-19	4.16648e-17	0.0456182	0.590167	TCGA-BLCA	Glyoxylate and dicarboxylate metabolism-Phosphonate and phosphinate metabolism
0.00888815	0.0179618	0.465726	0.188713	TCGA-BLCA	Glyoxylate and dicarboxylate metabolism-Selenocompound metabolism
0.0216904	0.0399433	0.409	0.168785	TCGA-BLCA	Glyoxylate and dicarboxylate metabolism-D-Amino acid metabolism
1.14086e-08	7.93819e-08	0.186404	0.396509	TCGA-BLCA	Glyoxylate and dicarboxylate metabolism-Glutathione metabolism
3.84226e-10	3.6797e-09	0.112337	0.427199	TCGA-BLCA	Glyoxylate and dicarboxylate metabolism-N-Glycan biosynthesis
2.16899e-12	3.46146e-11	0.0672	0.470757	TCGA-BLCA	Glyoxylate and dicarboxylate metabolism-Various types of N-glycan biosynthesis
0.751284	0.838609	0.859788	0.0326802	TCGA-BLCA	Glyoxylate and dicarboxylate metabolism-Mucin type O-glycan biosynthesis
8.99746e-15	2.23845e-13	0.0813674	0.525487	TCGA-BLCA	Glyoxylate and dicarboxylate metabolism-Mannose type O-glycan biosynthesis
1.61375e-16	5.68237e-15	0.0770366	0.559625	TCGA-BLCA	Glyoxylate and dicarboxylate metabolism-Other types of O-glycan biosynthesis
0.045237	0.0767752	0.53913	0.147122	TCGA-BLCA	Glyoxylate and dicarboxylate metabolism-Glycosaminoglycan biosynthesis - chondroitin sulfate / dermatan sulfate
0.247458	0.336573	0.685564	0.0893457	TCGA-BLCA	Glyoxylate and dicarboxylate metabolism-Glycosaminoglycan biosynthesis - heparan sulfate / heparin
2.15389e-22	2.14527e-20	0.0439216	0.651669	TCGA-BLCA	Glyoxylate and dicarboxylate metabolism-Glycosaminoglycan biosynthesis - keratan sulfate
4.55684e-22	4.29328e-20	0.0431435	0.64566	TCGA-BLCA	Glyoxylate and dicarboxylate metabolism-Glycosaminoglycan degradation
0.887382	0.937285	1.08363	0.0194625	TCGA-BLCA	Glyoxylate and dicarboxylate metabolism-Glycosylphosphatidylinositol (GPI)-anchor biosynthesis
2.833e-08	1.82211e-07	0.175837	0.384746	TCGA-BLCA	Glyoxylate and dicarboxylate metabolism-Glycosphingolipid biosynthesis - lacto and neolacto series
4.40699e-06	1.84427e-05	0.260718	0.322192	TCGA-BLCA	Glyoxylate and dicarboxylate metabolism-Glycosphingolipid biosynthesis - globo and isoglobo series
4.704e-10	4.44394e-09	0.152452	0.430096	TCGA-BLCA	Glyoxylate and dicarboxylate metabolism-Glycosphingolipid biosynthesis - ganglio series
3.62178e-15	9.94136e-14	0.0730364	0.53115	TCGA-BLCA	Glyoxylate and dicarboxylate metabolism-Other glycan degradation
3.39985e-10	3.29219e-09	0.155671	0.43404	TCGA-BLCA	Glyoxylate and dicarboxylate metabolism-Thiamine metabolism
1.75534e-18	7.84501e-17	0.0300654	0.575396	TCGA-BLCA	Glyoxylate and dicarboxylate metabolism-Riboflavin metabolism
0.120597	0.181051	1.61598	0.116226	TCGA-BLCA	Glyoxylate and dicarboxylate metabolism-Vitamin B6 metabolism
4.84795e-13	8.94177e-12	0.109819	0.494902	TCGA-BLCA	Glyoxylate and dicarboxylate metabolism-Nicotinate and nicotinamide metabolism
3.22398e-12	5.01732e-11	0.10312	0.474991	TCGA-BLCA	Glyoxylate and dicarboxylate metabolism-Pantothenate and CoA biosynthesis
0.0127305	0.0247233	0.480392	0.180218	TCGA-BLCA	Glyoxylate and dicarboxylate metabolism-Biotin metabolism
0.665708	0.762371	0.846876	0.0395826	TCGA-BLCA	Glyoxylate and dicarboxylate metabolism-Lipoic acid metabolism
8.15161e-10	7.26765e-09	0.162276	0.425001	TCGA-BLCA	Glyoxylate and dicarboxylate metabolism-Folate biosynthesis
2.32723e-12	3.638e-11	0.114305	0.480325	TCGA-BLCA	Glyoxylate and dicarboxylate metabolism-One carbon pool by folate
0.763901	0.847266	1.14521	0.0309641	TCGA-BLCA	Glyoxylate and dicarboxylate metabolism-Retinol metabolism
4.8671e-17	1.82438e-15	0.06209	0.564412	TCGA-BLCA	Glyoxylate and dicarboxylate metabolism-Porphyrin metabolism
2.48999e-06	1.08096e-05	0.214815	0.328798	TCGA-BLCA	Glyoxylate and dicarboxylate metabolism-Ubiquinone and other terpenoid-quinone biosynthesis
1.03136e-16	3.78454e-15	0.0734815	0.562262	TCGA-BLCA	Glyoxylate and dicarboxylate metabolism-Terpenoid backbone biosynthesis
0.00021266	0.000616236	7.40523	0.238806	TCGA-BLCA	Glyoxylate and dicarboxylate metabolism-Caffeine metabolism
0.0348191	0.0611791	0.473011	0.155556	TCGA-BLCA	Glyoxylate and dicarboxylate metabolism-Neomycin, kanamycin and gentamicin biosynthesis
0.218856	0.301316	1.64634	0.0964486	TCGA-BLCA	Glyoxylate and dicarboxylate metabolism-Metabolism of xenobiotics by cytochrome P450
0.349519	0.446799	0.654348	0.0771262	TCGA-BLCA	Glyoxylate and dicarboxylate metabolism-Drug metabolism - cytochrome P450
9.6259e-14	2.04609e-12	0.105485	0.509525	TCGA-BLCA	Glyoxylate and dicarboxylate metabolism-Drug metabolism - other enzymes
0.000159825	0.000476198	3.37791	0.267148	TCGA-BLCA	Propanoate metabolism-Butanoate metabolism
0.680329	0.76907	0.859788	0.0377426	TCGA-BLCA	Propanoate metabolism-Inositol phosphate metabolism
0.407377	0.507055	0.765338	0.0663962	TCGA-BLCA	Propanoate metabolism-Oxidative phosphorylation
1	1	0.918587	0.0141492	TCGA-BLCA	Propanoate metabolism-Nitrogen metabolism
2.11809e-12	3.41835e-11	10.2174	0.478091	TCGA-BLCA	Propanoate metabolism-Sulfur metabolism
0.00107795	0.00268987	0.216522	0.233359	TCGA-BLCA	Propanoate metabolism-Fatty acid biosynthesis
5.77263e-07	2.90572e-06	0.231884	0.349446	TCGA-BLCA	Propanoate metabolism-Fatty acid elongation
0.0117762	0.0230369	0.424649	0.182944	TCGA-BLCA	Propanoate metabolism-Fatty acid degradation
0.00263523	0.00600419	0.25516	0.216533	TCGA-BLCA	Propanoate metabolism-Steroid biosynthesis
0.0175801	0.0330729	2.25723	0.173219	TCGA-BLCA	Propanoate metabolism-Primary bile acid biosynthesis
2.41598e-06	1.05805e-05	6.90236	0.297591	TCGA-BLCA	Propanoate metabolism-Steroid hormone biosynthesis
0.636535	0.735242	1.22026	0.0433047	TCGA-BLCA	Propanoate metabolism-Glycerolipid metabolism
0.0022463	0.00518239	0.407965	0.218632	TCGA-BLCA	Propanoate metabolism-Glycerophospholipid metabolism
0.00720005	0.0148693	0.445752	0.19371	TCGA-BLCA	Propanoate metabolism-Ether lipid metabolism
0.202106	0.282721	0.668232	0.0973124	TCGA-BLCA	Propanoate metabolism-Sphingolipid metabolism
2.89542e-05	0.000100677	3.78947	0.294223	TCGA-BLCA	Propanoate metabolism-Arachidonic acid metabolism
0.039594	0.0681268	2.17778	0.152499	TCGA-BLCA	Propanoate metabolism-Linoleic acid metabolism
0.112223	0.170759	1.75032	0.119827	TCGA-BLCA	Propanoate metabolism-alpha-Linolenic acid metabolism
0.318807	0.415462	0.72224	0.0782511	TCGA-BLCA	Propanoate metabolism-Biosynthesis of unsaturated fatty acids
0.00149407	0.003587	0.378061	0.226901	TCGA-BLCA	Propanoate metabolism-Purine metabolism
0.405172	0.506428	0.763393	0.066709	TCGA-BLCA	Propanoate metabolism-Pyrimidine metabolism
3.07316e-05	0.00010628	0.144848	0.289875	TCGA-BLCA	Propanoate metabolism-Alanine, aspartate and glutamate metabolism
0.834568	0.90774	0.838906	0.0287599	TCGA-BLCA	Propanoate metabolism-Glycine, serine and threonine metabolism
3.17627e-10	3.11901e-09	0.1545	0.434659	TCGA-BLCA	Propanoate metabolism-Cysteine and methionine metabolism
1	1	1.03926	0.00952986	TCGA-BLCA	Propanoate metabolism-Valine, leucine and isoleucine degradation
0.0625179	0.101983	0.531293	0.138306	TCGA-BLCA	Propanoate metabolism-Valine, leucine and isoleucine biosynthesis
0.890305	0.937285	1.07913	0.0189525	TCGA-BLCA	Propanoate metabolism-Lysine degradation
1.66685e-10	1.72936e-09	0.0621712	0.426813	TCGA-BLCA	Propanoate metabolism-Arginine biosynthesis
0.00524655	0.0112828	0.437879	0.200711	TCGA-BLCA	Propanoate metabolism-Arginine and proline metabolism
0.865685	0.934296	0.89156	0.0232621	TCGA-BLCA	Propanoate metabolism-Histidine metabolism
1	1	1.06009	0.0117307	TCGA-BLCA	Propanoate metabolism-Tyrosine metabolism
0.04309	0.0736331	0.472031	0.149961	TCGA-BLCA	Propanoate metabolism-Phenylalanine metabolism
0.0978341	0.15151	0.608523	0.123086	TCGA-BLCA	Propanoate metabolism-Tryptophan metabolism
0.287467	0.380741	0.641546	0.0852202	TCGA-BLCA	Propanoate metabolism-Phenylalanine, tyrosine and tryptophan biosynthesis
2.3257e-07	1.26087e-06	0.21756	0.36081	TCGA-BLCA	Propanoate metabolism-beta-Alanine metabolism
0.000390068	0.00108004	5.59759	0.250775	TCGA-BLCA	Propanoate metabolism-Taurine and hypotaurine metabolism
1.01317e-08	7.16413e-08	0.0762527	0.385794	TCGA-BLCA	Propanoate metabolism-Phosphonate and phosphinate metabolism
0.132552	0.195381	1.64994	0.113535	TCGA-BLCA	Propanoate metabolism-Selenocompound metabolism
0.394747	0.496603	0.631944	0.0731272	TCGA-BLCA	Propanoate metabolism-D-Amino acid metabolism
0.880077	0.937285	0.912829	0.020739	TCGA-BLCA	Propanoate metabolism-Glutathione metabolism
0.099046	0.152709	0.610734	0.122647	TCGA-BLCA	Propanoate metabolism-N-Glycan biosynthesis
0.00237705	0.005448	0.412247	0.217456	TCGA-BLCA	Propanoate metabolism-Various types of N-glycan biosynthesis
0.189628	0.267846	1.76742	0.102835	TCGA-BLCA	Propanoate metabolism-Mucin type O-glycan biosynthesis
0.00099203	0.00248806	0.308696	0.234978	TCGA-BLCA	Propanoate metabolism-Mannose type O-glycan biosynthesis
0.000135867	0.000408655	0.320513	0.270031	TCGA-BLCA	Propanoate metabolism-Other types of O-glycan biosynthesis
0.441281	0.541085	0.751563	0.0634858	TCGA-BLCA	Propanoate metabolism-Glycosaminoglycan biosynthesis - chondroitin sulfate / dermatan sulfate
0.876312	0.937285	1.10197	0.021398	TCGA-BLCA	Propanoate metabolism-Glycosaminoglycan biosynthesis - heparan sulfate / heparin
2.76329e-10	2.74439e-09	0.143319	0.434889	TCGA-BLCA	Propanoate metabolism-Glycosaminoglycan biosynthesis - keratan sulfate
1.3356e-05	5.13329e-05	0.232268	0.305229	TCGA-BLCA	Propanoate metabolism-Glycosaminoglycan degradation
1.72831e-10	1.77202e-09	7.37701	0.439009	TCGA-BLCA	Propanoate metabolism-Glycosylphosphatidylinositol (GPI)-anchor biosynthesis
0.00310972	0.0070165	0.349063	0.212599	TCGA-BLCA	Propanoate metabolism-Glycosphingolipid biosynthesis - lacto and neolacto series
0.0895633	0.140982	0.59279	0.126202	TCGA-BLCA	Propanoate metabolism-Glycosphingolipid biosynthesis - globo and isoglobo series
0.00770045	0.0158464	0.452055	0.19213	TCGA-BLCA	Propanoate metabolism-Glycosphingolipid biosynthesis - ganglio series
1.24851e-11	1.68043e-10	0.129108	0.46578	TCGA-BLCA	Propanoate metabolism-Other glycan degradation
0.255742	0.346085	0.694622	0.0878017	TCGA-BLCA	Propanoate metabolism-Thiamine metabolism
1.87725e-05	6.85963e-05	0.180581	0.298573	TCGA-BLCA	Propanoate metabolism-Riboflavin metabolism
7.14417e-06	2.88248e-05	4.47541	0.31414	TCGA-BLCA	Propanoate metabolism-Vitamin B6 metabolism
0.162477	0.234532	0.65006	0.105482	TCGA-BLCA	Propanoate metabolism-Nicotinate and nicotinamide metabolism
0.000109899	0.000335765	0.325285	0.273597	TCGA-BLCA	Propanoate metabolism-Pantothenate and CoA biosynthesis
1	1	1	0	TCGA-BLCA	Propanoate metabolism-Biotin metabolism
0.1392	0.204403	1.72454	0.112709	TCGA-BLCA	Propanoate metabolism-Lipoic acid metabolism
0.0127573	0.0247342	0.457955	0.180542	TCGA-BLCA	Propanoate metabolism-Folate biosynthesis
0.167107	0.239628	0.65625	0.104337	TCGA-BLCA	Propanoate metabolism-One carbon pool by folate
0.478644	0.579328	1.37115	0.0608716	TCGA-BLCA	Propanoate metabolism-Retinol metabolism
0.000327645	0.000916671	0.351902	0.255001	TCGA-BLCA	Propanoate metabolism-Porphyrin metabolism
1	1	1.03855	0.00944448	TCGA-BLCA	Propanoate metabolism-Ubiquinone and other terpenoid-quinone biosynthesis
1.17056e-06	5.5143e-06	0.229331	0.339774	TCGA-BLCA	Propanoate metabolism-Terpenoid backbone biosynthesis
0.000169806	0.000503355	10.297	0.246923	TCGA-BLCA	Propanoate metabolism-Caffeine metabolism
0.741143	0.829681	0.848571	0.0340667	TCGA-BLCA	Propanoate metabolism-Neomycin, kanamycin and gentamicin biosynthesis
2.69716e-07	1.44494e-06	8.97778	0.324006	TCGA-BLCA	Propanoate metabolism-Metabolism of xenobiotics by cytochrome P450
0.000109491	0.000335765	4.56373	0.248876	TCGA-BLCA	Propanoate metabolism-Drug metabolism - cytochrome P450
0.0281187	0.0502676	0.500736	0.160482	TCGA-BLCA	Propanoate metabolism-Drug metabolism - other enzymes
0.00435579	0.00950204	0.421818	0.204871	TCGA-BLCA	Butanoate metabolism-Inositol phosphate metabolism
2.44664e-05	8.73872e-05	0.25677	0.296676	TCGA-BLCA	Butanoate metabolism-Oxidative phosphorylation
0.0860958	0.136325	0.554622	0.128388	TCGA-BLCA	Butanoate metabolism-Nitrogen metabolism
0.0132272	0.025405	2.06448	0.179253	TCGA-BLCA	Butanoate metabolism-Sulfur metabolism
3.84226e-10	3.6797e-09	0.112337	0.427199	TCGA-BLCA	Butanoate metabolism-Fatty acid biosynthesis
1.99154e-13	4.01301e-12	0.0854185	0.498012	TCGA-BLCA	Butanoate metabolism-Fatty acid elongation
3.89892e-15	1.06185e-13	0.0863475	0.534425	TCGA-BLCA	Butanoate metabolism-Fatty acid degradation
1.54937e-06	7.1161e-06	0.171875	0.333333	TCGA-BLCA	Butanoate metabolism-Steroid biosynthesis
1	1	1	0	TCGA-BLCA	Butanoate metabolism-Primary bile acid biosynthesis
0.108658	0.165768	2.09655	0.123543	TCGA-BLCA	Butanoate metabolism-Steroid hormone biosynthesis
0.124999	0.187038	0.625882	0.114876	TCGA-BLCA	Butanoate metabolism-Glycerolipid metabolism
8.22403e-07	4.00405e-06	0.230645	0.344628	TCGA-BLCA	Butanoate metabolism-Glycerophospholipid metabolism
5.66235e-05	0.000182599	0.308545	0.284287	TCGA-BLCA	Butanoate metabolism-Ether lipid metabolism
0.0268824	0.0483707	0.519723	0.161248	TCGA-BLCA	Butanoate metabolism-Sphingolipid metabolism
0.00133294	0.00325167	2.57328	0.229039	TCGA-BLCA	Butanoate metabolism-Arachidonic acid metabolism
0.430778	0.530258	1.34868	0.064957	TCGA-BLCA	Butanoate metabolism-Linoleic acid metabolism
0.560667	0.662987	1.23619	0.0499725	TCGA-BLCA	Butanoate metabolism-alpha-Linolenic acid metabolism
0.0734369	0.118037	0.586745	0.132288	TCGA-BLCA	Butanoate metabolism-Biosynthesis of unsaturated fatty acids
6.6603e-08	3.97565e-07	0.15103	0.372361	TCGA-BLCA	Butanoate metabolism-Purine metabolism
0.00455808	0.00992472	0.425697	0.203864	TCGA-BLCA	Butanoate metabolism-Pyrimidine metabolism
4.10927e-09	3.14143e-08	0.165041	0.40679	TCGA-BLCA	Butanoate metabolism-Alanine, aspartate and glutamate metabolism
0.000673858	0.00177154	0.324279	0.242078	TCGA-BLCA	Butanoate metabolism-Glycine, serine and threonine metabolism
1.99154e-13	4.01301e-12	0.0854185	0.498012	TCGA-BLCA	Butanoate metabolism-Cysteine and methionine metabolism
1.97816e-06	8.9209e-06	0.220588	0.332217	TCGA-BLCA	Butanoate metabolism-Valine, leucine and isoleucine degradation
0.045237	0.0767752	0.53913	0.147122	TCGA-BLCA	Butanoate metabolism-Valine, leucine and isoleucine biosynthesis
0.0125341	0.0243828	0.478778	0.180609	TCGA-BLCA	Butanoate metabolism-Lysine degradation
1.47316e-16	5.24026e-15	0.0647059	0.556078	TCGA-BLCA	Butanoate metabolism-Arginine biosynthesis
2.0432e-06	9.13153e-06	0.247159	0.3327	TCGA-BLCA	Butanoate metabolism-Arginine and proline metabolism
0.000437604	0.00120212	0.334839	0.249863	TCGA-BLCA	Butanoate metabolism-Histidine metabolism
0.544156	0.646533	0.794095	0.0520975	TCGA-BLCA	Butanoate metabolism-Tyrosine metabolism
1.58865e-05	5.92929e-05	0.254046	0.30317	TCGA-BLCA	Butanoate metabolism-Phenylalanine metabolism
4.69396e-05	0.000154807	0.300022	0.28719	TCGA-BLCA	Butanoate metabolism-Tryptophan metabolism
0.00203031	0.00474375	0.360345	0.221028	TCGA-BLCA	Butanoate metabolism-Phenylalanine, tyrosine and tryptophan biosynthesis
4.07398e-16	1.32728e-14	0.0608892	0.546002	TCGA-BLCA	Butanoate metabolism-beta-Alanine metabolism
0.0044624	0.00972853	3.32647	0.20567	TCGA-BLCA	Butanoate metabolism-Taurine and hypotaurine metabolism
3.42404e-14	7.95748e-13	0.0675581	0.509356	TCGA-BLCA	Butanoate metabolism-Phosphonate and phosphinate metabolism
0.578993	0.677078	0.824735	0.0476493	TCGA-BLCA	Butanoate metabolism-Selenocompound metabolism
0.0499031	0.0837162	0.494868	0.145463	TCGA-BLCA	Butanoate metabolism-D-Amino acid metabolism
0.0014458	0.00347829	0.394286	0.227429	TCGA-BLCA	Butanoate metabolism-Glutathione metabolism
0.0107384	0.0212573	0.462933	0.184449	TCGA-BLCA	Butanoate metabolism-N-Glycan biosynthesis
6.24311e-07	3.10021e-06	0.210302	0.347456	TCGA-BLCA	Butanoate metabolism-Various types of N-glycan biosynthesis
0.763901	0.847266	0.873206	0.0309641	TCGA-BLCA	Butanoate metabolism-Mucin type O-glycan biosynthesis
3.83681e-06	1.62913e-05	0.242857	0.323669	TCGA-BLCA	Butanoate metabolism-Mannose type O-glycan biosynthesis
2.40955e-06	1.05657e-05	0.252619	0.330557	TCGA-BLCA	Butanoate metabolism-Other types of O-glycan biosynthesis
0.15305	0.223048	0.636986	0.10789	TCGA-BLCA	Butanoate metabolism-Glycosaminoglycan biosynthesis - chondroitin sulfate / dermatan sulfate
0.672372	0.76874	0.852829	0.0387419	TCGA-BLCA	Butanoate metabolism-Glycosaminoglycan biosynthesis - heparan sulfate / heparin
3.04199e-15	8.4835e-14	0.0903342	0.53776	TCGA-BLCA	Butanoate metabolism-Glycosaminoglycan biosynthesis - keratan sulfate
8.00338e-11	9.02905e-10	0.140442	0.447904	TCGA-BLCA	Butanoate metabolism-Glycosaminoglycan degradation
0.0529109	0.088168	1.77941	0.142278	TCGA-BLCA	Butanoate metabolism-Glycosylphosphatidylinositol (GPI)-anchor biosynthesis
0.000287039	0.000816024	0.327805	0.257287	TCGA-BLCA	Butanoate metabolism-Glycosphingolipid biosynthesis - lacto and neolacto series
0.000109244	0.000335527	0.324989	0.273695	TCGA-BLCA	Butanoate metabolism-Glycosphingolipid biosynthesis - globo and isoglobo series
8.76566e-06	3.4606e-05	0.272765	0.312449	TCGA-BLCA	Butanoate metabolism-Glycosphingolipid biosynthesis - ganglio series
4.88776e-13	8.96775e-12	0.0954088	0.491806	TCGA-BLCA	Butanoate metabolism-Other glycan degradation
3.33623e-05	0.000114021	0.29936	0.29257	TCGA-BLCA	Butanoate metabolism-Thiamine metabolism
7.62762e-07	3.7293e-06	0.191027	0.343843	TCGA-BLCA	Butanoate metabolism-Riboflavin metabolism
0.330737	0.427493	1.36286	0.0763464	TCGA-BLCA	Butanoate metabolism-Vitamin B6 metabolism
1.77861e-05	6.52657e-05	0.286946	0.302102	TCGA-BLCA	Butanoate metabolism-Nicotinate and nicotinamide metabolism
0.000516221	0.00139608	0.362037	0.24687	TCGA-BLCA	Butanoate metabolism-Pantothenate and CoA biosynthesis
0.0268824	0.0483707	0.519723	0.161248	TCGA-BLCA	Butanoate metabolism-Biotin metabolism
0.771141	0.852044	0.880631	0.0299835	TCGA-BLCA	Butanoate metabolism-Lipoic acid metabolism
3.33623e-05	0.000114021	0.29936	0.29257	TCGA-BLCA	Butanoate metabolism-Folate biosynthesis
0.00845858	0.0172134	0.460971	0.1899	TCGA-BLCA	Butanoate metabolism-One carbon pool by folate
1	1	1	0	TCGA-BLCA	Butanoate metabolism-Retinol metabolism
4.81608e-08	2.98203e-07	0.198942	0.3798	TCGA-BLCA	Butanoate metabolism-Porphyrin metabolism
0.0323396	0.0571682	0.518865	0.156502	TCGA-BLCA	Butanoate metabolism-Ubiquinone and other terpenoid-quinone biosynthesis
8.27051e-13	1.45186e-11	0.116242	0.490916	TCGA-BLCA	Butanoate metabolism-Terpenoid backbone biosynthesis
0.00010985	0.000335765	7.89667	0.249414	TCGA-BLCA	Butanoate metabolism-Caffeine metabolism
0.375514	0.476535	0.736131	0.0710193	TCGA-BLCA	Butanoate metabolism-Neomycin, kanamycin and gentamicin biosynthesis
0.0289478	0.0516703	2.4177	0.161556	TCGA-BLCA	Butanoate metabolism-Metabolism of xenobiotics by cytochrome P450
4.11328e-06	1.73384e-05	5.52451	0.283639	TCGA-BLCA	Butanoate metabolism-Drug metabolism - cytochrome P450
1.74593e-05	6.41341e-05	0.286195	0.302372	TCGA-BLCA	Butanoate metabolism-Drug metabolism - other enzymes
0.582794	0.677207	0.827922	0.0471719	TCGA-BLCA	Inositol phosphate metabolism-Oxidative phosphorylation
0.689921	0.779095	1.27179	0.041181	TCGA-BLCA	Inositol phosphate metabolism-Nitrogen metabolism
4.06243e-10	3.85875e-09	7.09673	0.430381	TCGA-BLCA	Inositol phosphate metabolism-Sulfur metabolism
0.0632438	0.102974	0.460685	0.139757	TCGA-BLCA	Inositol phosphate metabolism-Fatty acid biosynthesis
5.77263e-07	2.90572e-06	0.231884	0.349446	TCGA-BLCA	Inositol phosphate metabolism-Fatty acid elongation
0.0349411	0.06127	0.502814	0.15482	TCGA-BLCA	Inositol phosphate metabolism-Fatty acid degradation
0.0506251	0.0848049	0.421627	0.14685	TCGA-BLCA	Inositol phosphate metabolism-Steroid biosynthesis
0.00223197	0.00515615	2.89286	0.219265	TCGA-BLCA	Inositol phosphate metabolism-Primary bile acid biosynthesis
8.1438e-06	3.2334e-05	5.04492	0.281211	TCGA-BLCA	Inositol phosphate metabolism-Steroid hormone biosynthesis
0.0325025	0.057369	2.325	0.158266	TCGA-BLCA	Inositol phosphate metabolism-Glycerolipid metabolism
0.0175786	0.0330729	0.492958	0.172314	TCGA-BLCA	Inositol phosphate metabolism-Glycerophospholipid metabolism
0.458453	0.559582	0.767544	0.0611227	TCGA-BLCA	Inositol phosphate metabolism-Ether lipid metabolism
0.247458	0.336573	0.685564	0.0893457	TCGA-BLCA	Inositol phosphate metabolism-Sphingolipid metabolism
1.60862e-06	7.33026e-06	4.67437	0.334805	TCGA-BLCA	Inositol phosphate metabolism-Arachidonic acid metabolism
0.269768	0.360864	1.49159	0.0866093	TCGA-BLCA	Inositol phosphate metabolism-Linoleic acid metabolism
0.177925	0.252441	1.56897	0.102749	TCGA-BLCA	Inositol phosphate metabolism-alpha-Linolenic acid metabolism
1	1	1.04711	0.0104195	TCGA-BLCA	Inositol phosphate metabolism-Biosynthesis of unsaturated fatty acids
0.000260355	0.000745154	0.322351	0.258966	TCGA-BLCA	Inositol phosphate metabolism-Purine metabolism
1	1	1	0	TCGA-BLCA	Inositol phosphate metabolism-Pyrimidine metabolism
0.0123897	0.0241287	0.373522	0.182615	TCGA-BLCA	Inositol phosphate metabolism-Alanine, aspartate and glutamate metabolism
0.583626	0.677496	0.764444	0.0502519	TCGA-BLCA	Inositol phosphate metabolism-Glycine, serine and threonine metabolism
3.13389e-05	0.000107952	0.296661	0.293513	TCGA-BLCA	Inositol phosphate metabolism-Cysteine and methionine metabolism
0.490369	0.590475	1.25697	0.0568574	TCGA-BLCA	Inositol phosphate metabolism-Valine, leucine and isoleucine degradation
0.15042	0.219583	0.597723	0.109632	TCGA-BLCA	Inositol phosphate metabolism-Valine, leucine and isoleucine biosynthesis
0.490369	0.590475	1.25697	0.0568574	TCGA-BLCA	Inositol phosphate metabolism-Lysine degradation
2.92059e-05	0.000101305	0.215932	0.293043	TCGA-BLCA	Inositol phosphate metabolism-Arginine biosynthesis
0.321296	0.418237	0.724675	0.0778499	TCGA-BLCA	Inositol phosphate metabolism-Arginine and proline metabolism
0.869787	0.936983	0.897831	0.0225417	TCGA-BLCA	Inositol phosphate metabolism-Histidine metabolism
0.627713	0.726255	1.23335	0.0444444	TCGA-BLCA	Inositol phosphate metabolism-Tyrosine metabolism
1	1	1.0562	0.0113556	TCGA-BLCA	Inositol phosphate metabolism-Phenylalanine metabolism
0.489511	0.590053	0.794839	0.05697	TCGA-BLCA	Inositol phosphate metabolism-Tryptophan metabolism
0.717819	0.807981	1.21751	0.0372822	TCGA-BLCA	Inositol phosphate metabolism-Phenylalanine, tyrosine and tryptophan biosynthesis
0.0387919	0.0669448	0.543103	0.151186	TCGA-BLCA	Inositol phosphate metabolism-beta-Alanine metabolism
1.57873e-05	5.91132e-05	7.25128	0.299257	TCGA-BLCA	Inositol phosphate metabolism-Taurine and hypotaurine metabolism
0.000693749	0.00181835	0.238851	0.241398	TCGA-BLCA	Inositol phosphate metabolism-Phosphonate and phosphinate metabolism
0.328353	0.4252	1.45299	0.078326	TCGA-BLCA	Inositol phosphate metabolism-Selenocompound metabolism
0.500095	0.599907	1.50657	0.0618688	TCGA-BLCA	Inositol phosphate metabolism-D-Amino acid metabolism
1	1	1	0	TCGA-BLCA	Inositol phosphate metabolism-Glutathione metabolism
0.680382	0.76907	1.16301	0.0377358	TCGA-BLCA	Inositol phosphate metabolism-N-Glycan biosynthesis
0.00371397	0.00825168	0.428431	0.208141	TCGA-BLCA	Inositol phosphate metabolism-Various types of N-glycan biosynthesis
0.00400586	0.00879926	4.41149	0.208422	TCGA-BLCA	Inositol phosphate metabolism-Mucin type O-glycan biosynthesis
0.00112724	0.00279683	0.295213	0.232621	TCGA-BLCA	Inositol phosphate metabolism-Mannose type O-glycan biosynthesis
1.27325e-08	8.72013e-08	0.17876	0.394614	TCGA-BLCA	Inositol phosphate metabolism-Other types of O-glycan biosynthesis
0.871609	0.937285	0.900563	0.0222222	TCGA-BLCA	Inositol phosphate metabolism-Glycosaminoglycan biosynthesis - chondroitin sulfate / dermatan sulfate
0.0868781	0.137047	1.92247	0.129037	TCGA-BLCA	Inositol phosphate metabolism-Glycosaminoglycan biosynthesis - heparan sulfate / heparin
4.63108e-15	1.25147e-13	0.0816005	0.531531	TCGA-BLCA	Inositol phosphate metabolism-Glycosaminoglycan biosynthesis - keratan sulfate
2.64889e-09	2.10342e-08	0.116473	0.406562	TCGA-BLCA	Inositol phosphate metabolism-Glycosaminoglycan degradation
1.90539e-11	2.4474e-10	7.8664	0.461112	TCGA-BLCA	Inositol phosphate metabolism-Glycosylphosphatidylinositol (GPI)-anchor biosynthesis
0.0161376	0.0305903	0.404048	0.17596	TCGA-BLCA	Inositol phosphate metabolism-Glycosphingolipid biosynthesis - lacto and neolacto series
0.240841	0.329115	0.678138	0.0906045	TCGA-BLCA	Inositol phosphate metabolism-Glycosphingolipid biosynthesis - globo and isoglobo series
0.00169481	0.0040164	0.387129	0.224382	TCGA-BLCA	Inositol phosphate metabolism-Glycosphingolipid biosynthesis - ganglio series
8.56247e-13	1.48501e-11	0.116667	0.490653	TCGA-BLCA	Inositol phosphate metabolism-Other glycan degradation
0.185217	0.262466	0.64702	0.101057	TCGA-BLCA	Inositol phosphate metabolism-Thiamine metabolism
9.46285e-05	0.000294795	0.214562	0.274687	TCGA-BLCA	Inositol phosphate metabolism-Riboflavin metabolism
2.24269e-06	9.92132e-06	5.44755	0.328897	TCGA-BLCA	Inositol phosphate metabolism-Vitamin B6 metabolism
0.0195726	0.0363119	0.481588	0.169907	TCGA-BLCA	Inositol phosphate metabolism-Nicotinate and nicotinamide metabolism
0.0131938	0.0253828	0.484119	0.179317	TCGA-BLCA	Inositol phosphate metabolism-Pantothenate and CoA biosynthesis
0.285819	0.379423	1.45299	0.0837708	TCGA-BLCA	Inositol phosphate metabolism-Biotin metabolism
0.0625179	0.101983	1.8822	0.138306	TCGA-BLCA	Inositol phosphate metabolism-Lipoic acid metabolism
0.673692	0.768988	0.853994	0.0385758	TCGA-BLCA	Inositol phosphate metabolism-Folate biosynthesis
0.888382	0.937285	1.08208	0.0192879	TCGA-BLCA	Inositol phosphate metabolism-One carbon pool by folate
0.0190939	0.0355944	2.54583	0.172172	TCGA-BLCA	Inositol phosphate metabolism-Retinol metabolism
0.0252257	0.045896	0.511918	0.163018	TCGA-BLCA	Inositol phosphate metabolism-Porphyrin metabolism
0.408889	0.507055	1.30435	0.0661822	TCGA-BLCA	Inositol phosphate metabolism-Ubiquinone and other terpenoid-quinone biosynthesis
0.578993	0.677078	0.824735	0.0476493	TCGA-BLCA	Inositol phosphate metabolism-Terpenoid backbone biosynthesis
0.00054563	0.00145976	8.92929	0.227978	TCGA-BLCA	Inositol phosphate metabolism-Caffeine metabolism
0.860851	0.931386	0.883963	0.0241121	TCGA-BLCA	Inositol phosphate metabolism-Neomycin, kanamycin and gentamicin biosynthesis
9.70154e-07	4.66477e-06	5.78596	0.306464	TCGA-BLCA	Inositol phosphate metabolism-Metabolism of xenobiotics by cytochrome P450
1.34343e-06	6.21937e-06	6.06313	0.302127	TCGA-BLCA	Inositol phosphate metabolism-Drug metabolism - cytochrome P450
0.650782	0.748969	0.833137	0.0414781	TCGA-BLCA	Inositol phosphate metabolism-Drug metabolism - other enzymes
0.127848	0.190542	2.17778	0.119098	TCGA-BLCA	Oxidative phosphorylation-Nitrogen metabolism
3.83214e-10	3.6797e-09	7.64431	0.429764	TCGA-BLCA	Oxidative phosphorylation-Sulfur metabolism
0.00581182	0.0123612	0.294587	0.200249	TCGA-BLCA	Oxidative phosphorylation-Fatty acid biosynthesis
0.000192673	0.000562527	0.338681	0.264198	TCGA-BLCA	Oxidative phosphorylation-Fatty acid elongation
0.240841	0.329115	0.678138	0.0906045	TCGA-BLCA	Oxidative phosphorylation-Fatty acid degradation
0.295117	0.389983	0.585938	0.0862796	TCGA-BLCA	Oxidative phosphorylation-Steroid biosynthesis
0.155629	0.225863	1.65111	0.108262	TCGA-BLCA	Oxidative phosphorylation-Primary bile acid biosynthesis
5.6503e-07	2.85872e-06	8.686	0.317783	TCGA-BLCA	Oxidative phosphorylation-Steroid hormone biosynthesis
0.347216	0.444018	1.41222	0.0753298	TCGA-BLCA	Oxidative phosphorylation-Glycerolipid metabolism
0.126181	0.188299	0.627744	0.11452	TCGA-BLCA	Oxidative phosphorylation-Glycerophospholipid metabolism
0.478785	0.579328	0.785642	0.0583874	TCGA-BLCA	Oxidative phosphorylation-Ether lipid metabolism
0.575228	0.675167	1.21721	0.0481237	TCGA-BLCA	Oxidative phosphorylation-Sphingolipid metabolism
0.000137442	0.000412327	3.46953	0.269607	TCGA-BLCA	Oxidative phosphorylation-Arachidonic acid metabolism
0.0077324	0.0158653	2.62342	0.193045	TCGA-BLCA	Oxidative phosphorylation-Linoleic acid metabolism
0.0533991	0.0885582	1.8648	0.14262	TCGA-BLCA	Oxidative phosphorylation-alpha-Linolenic acid metabolism
0.88618	0.937285	1.08552	0.0196722	TCGA-BLCA	Oxidative phosphorylation-Biosynthesis of unsaturated fatty acids
0.0368627	0.064316	0.536232	0.152693	TCGA-BLCA	Oxidative phosphorylation-Purine metabolism
0.581988	0.677207	0.827249	0.047273	TCGA-BLCA	Oxidative phosphorylation-Pyrimidine metabolism
0.155582	0.225863	0.563187	0.109569	TCGA-BLCA	Oxidative phosphorylation-Alanine, aspartate and glutamate metabolism
0.394747	0.496603	0.631944	0.0731272	TCGA-BLCA	Oxidative phosphorylation-Glycine, serine and threonine metabolism
0.00010601	0.000326814	0.323504	0.274183	TCGA-BLCA	Oxidative phosphorylation-Cysteine and methionine metabolism
0.490369	0.590475	1.25697	0.0568574	TCGA-BLCA	Oxidative phosphorylation-Valine, leucine and isoleucine degradation
0.0239076	0.043772	0.452479	0.165536	TCGA-BLCA	Oxidative phosphorylation-Valine, leucine and isoleucine biosynthesis
0.889833	0.937285	1.07985	0.0190347	TCGA-BLCA	Oxidative phosphorylation-Lysine degradation
0.000121249	0.000368184	0.206803	0.270555	TCGA-BLCA	Oxidative phosphorylation-Arginine biosynthesis
0.476525	0.577797	0.783673	0.0586883	TCGA-BLCA	Oxidative phosphorylation-Arginine and proline metabolism
0.305451	0.401661	0.662727	0.0821146	TCGA-BLCA	Oxidative phosphorylation-Histidine metabolism
0.00920026	0.0185281	2.69431	0.189352	TCGA-BLCA	Oxidative phosphorylation-Tyrosine metabolism
0.867818	0.935729	0.894841	0.0228874	TCGA-BLCA	Oxidative phosphorylation-Phenylalanine metabolism
0.676895	0.76907	0.856805	0.0381732	TCGA-BLCA	Oxidative phosphorylation-Tryptophan metabolism
0.128747	0.190941	0.516717	0.117101	TCGA-BLCA	Oxidative phosphorylation-Phenylalanine, tyrosine and tryptophan biosynthesis
0.0128951	0.0249043	0.481729	0.179895	TCGA-BLCA	Oxidative phosphorylation-beta-Alanine metabolism
1.47706e-09	1.24674e-08	23.5876	0.372763	TCGA-BLCA	Oxidative phosphorylation-Taurine and hypotaurine metabolism
2.73162e-05	9.60892e-05	0.15931	0.292218	TCGA-BLCA	Oxidative phosphorylation-Phosphonate and phosphinate metabolism
4.46765e-05	0.000148044	3.98125	0.28725	TCGA-BLCA	Oxidative phosphorylation-Selenocompound metabolism
3.86839e-08	2.44297e-07	14.0603	0.335792	TCGA-BLCA	Oxidative phosphorylation-D-Amino acid metabolism
0.876312	0.937285	0.907464	0.021398	TCGA-BLCA	Oxidative phosphorylation-Glutathione metabolism
1	1	0.962963	0.00943438	TCGA-BLCA	Oxidative phosphorylation-N-Glycan biosynthesis
0.409891	0.507055	0.767544	0.0660407	TCGA-BLCA	Oxidative phosphorylation-Various types of N-glycan biosynthesis
0.0142402	0.0272156	2.56805	0.179144	TCGA-BLCA	Oxidative phosphorylation-Mucin type O-glycan biosynthesis
0.04309	0.0736331	0.472031	0.149961	TCGA-BLCA	Oxidative phosphorylation-Mannose type O-glycan biosynthesis
0.00204639	0.00476535	0.400983	0.220553	TCGA-BLCA	Oxidative phosphorylation-Other types of O-glycan biosynthesis
0.751284	0.838609	1.16308	0.0326802	TCGA-BLCA	Oxidative phosphorylation-Glycosaminoglycan biosynthesis - chondroitin sulfate / dermatan sulfate
0.144946	0.212482	1.69737	0.111111	TCGA-BLCA	Oxidative phosphorylation-Glycosaminoglycan biosynthesis - heparan sulfate / heparin
4.3715e-06	1.83162e-05	0.247418	0.32194	TCGA-BLCA	Oxidative phosphorylation-Glycosaminoglycan biosynthesis - keratan sulfate
2.44664e-05	8.73872e-05	0.25677	0.296676	TCGA-BLCA	Oxidative phosphorylation-Glycosaminoglycan degradation
8.91814e-08	5.21621e-07	5.19583	0.371693	TCGA-BLCA	Oxidative phosphorylation-Glycosylphosphatidylinositol (GPI)-anchor biosynthesis
0.0812229	0.129348	0.507185	0.131372	TCGA-BLCA	Oxidative phosphorylation-Glycosphingolipid biosynthesis - lacto and neolacto series
0.30301	0.399053	0.706371	0.0808452	TCGA-BLCA	Oxidative phosphorylation-Glycosphingolipid biosynthesis - globo and isoglobo series
0.673692	0.768988	0.853994	0.0385758	TCGA-BLCA	Oxidative phosphorylation-Glycosphingolipid biosynthesis - ganglio series
6.14057e-05	0.000196385	0.312284	0.283019	TCGA-BLCA	Oxidative phosphorylation-Other glycan degradation
0.299123	0.39453	0.702352	0.081497	TCGA-BLCA	Oxidative phosphorylation-Thiamine metabolism
3.54238e-05	0.000119891	0.188776	0.289346	TCGA-BLCA	Oxidative phosphorylation-Riboflavin metabolism
1.94873e-05	7.0837e-05	4.3125	0.299572	TCGA-BLCA	Oxidative phosphorylation-Vitamin B6 metabolism
0.0475162	0.0803694	0.546233	0.145617	TCGA-BLCA	Oxidative phosphorylation-Nicotinate and nicotinamide metabolism
0.0734369	0.118037	0.586745	0.132288	TCGA-BLCA	Oxidative phosphorylation-Pantothenate and CoA biosynthesis
0.29054	0.384518	1.44236	0.0829561	TCGA-BLCA	Oxidative phosphorylation-Biotin metabolism
0.000932766	0.00236654	3.86895	0.236121	TCGA-BLCA	Oxidative phosphorylation-Lipoic acid metabolism
0.132552	0.195381	0.606081	0.113535	TCGA-BLCA	Oxidative phosphorylation-Folate biosynthesis
0.260239	0.350673	1.42973	0.0869778	TCGA-BLCA	Oxidative phosphorylation-One carbon pool by folate
0.0373695	0.0650669	2.06994	0.153485	TCGA-BLCA	Oxidative phosphorylation-Retinol metabolism
0.0120493	0.0235448	0.4747	0.181596	TCGA-BLCA	Oxidative phosphorylation-Porphyrin metabolism
0.0240871	0.0440544	1.97511	0.164291	TCGA-BLCA	Oxidative phosphorylation-Ubiquinone and other terpenoid-quinone biosynthesis
0.0622891	0.101752	0.560296	0.137706	TCGA-BLCA	Oxidative phosphorylation-Terpenoid backbone biosynthesis
0.00117473	0.0029088	8.5	0.219114	TCGA-BLCA	Oxidative phosphorylation-Caffeine metabolism
0.000911834	0.00232528	2.99293	0.209785	TCGA-BLCA	Oxidative phosphorylation-Neomycin, kanamycin and gentamicin biosynthesis
1.36379e-07	7.63108e-07	9.37113	0.332592	TCGA-BLCA	Oxidative phosphorylation-Metabolism of xenobiotics by cytochrome P450
3.22042e-06	1.37916e-05	6.93069	0.297193	TCGA-BLCA	Oxidative phosphorylation-Drug metabolism - cytochrome P450
0.00709116	0.0146879	0.42226	0.194374	TCGA-BLCA	Oxidative phosphorylation-Drug metabolism - other enzymes
0.00632323	0.0132724	2.58078	0.197338	TCGA-BLCA	Nitrogen metabolism-Sulfur metabolism
0.000530219	0.00142399	0.363657	0.246382	TCGA-BLCA	Nitrogen metabolism-Fatty acid biosynthesis
1.33874e-08	9.04429e-08	0.0465261	0.377324	TCGA-BLCA	Nitrogen metabolism-Fatty acid elongation
0.00504293	0.0108718	0.390805	0.202139	TCGA-BLCA	Nitrogen metabolism-Fatty acid degradation
0.00375856	0.00834013	0.42941	0.20788	TCGA-BLCA	Nitrogen metabolism-Steroid biosynthesis
0.576635	0.676362	1.21545	0.0479463	TCGA-BLCA	Nitrogen metabolism-Primary bile acid biosynthesis
0.0140403	0.0268778	2.13571	0.178122	TCGA-BLCA	Nitrogen metabolism-Steroid hormone biosynthesis
0.0332129	0.0585636	0.495878	0.156292	TCGA-BLCA	Nitrogen metabolism-Glycerolipid metabolism
8.18424e-05	0.000257726	0.187739	0.276385	TCGA-BLCA	Nitrogen metabolism-Glycerophospholipid metabolism
0.00099203	0.00248806	0.308696	0.234978	TCGA-BLCA	Nitrogen metabolism-Ether lipid metabolism
0.0753886	0.120774	0.493043	0.133917	TCGA-BLCA	Nitrogen metabolism-Sphingolipid metabolism
0.000201243	0.000584125	3.07692	0.263405	TCGA-BLCA	Nitrogen metabolism-Arachidonic acid metabolism
0.0539491	0.0891733	1.77035	0.141667	TCGA-BLCA	Nitrogen metabolism-Linoleic acid metabolism
0.325659	0.422811	1.37193	0.0771517	TCGA-BLCA	Nitrogen metabolism-alpha-Linolenic acid metabolism
0.514875	0.616788	0.766314	0.0559472	TCGA-BLCA	Nitrogen metabolism-Biosynthesis of unsaturated fatty acids
9.53734e-09	6.81294e-08	0.0245238	0.360347	TCGA-BLCA	Nitrogen metabolism-Purine metabolism
0.0519899	0.0869242	0.325318	0.148623	TCGA-BLCA	Nitrogen metabolism-Pyrimidine metabolism
4.76121e-06	1.9759e-05	0.223168	0.319962	TCGA-BLCA	Nitrogen metabolism-Alanine, aspartate and glutamate metabolism
0.0978341	0.15151	0.608523	0.123086	TCGA-BLCA	Nitrogen metabolism-Glycine, serine and threonine metabolism
4.14603e-07	2.13172e-06	0.0773351	0.34258	TCGA-BLCA	Nitrogen metabolism-Cysteine and methionine metabolism
0.565457	0.666268	0.743961	0.0527046	TCGA-BLCA	Nitrogen metabolism-Valine, leucine and isoleucine degradation
1	1	1.03846	0.00943438	TCGA-BLCA	Nitrogen metabolism-Valine, leucine and isoleucine biosynthesis
0.358139	0.456814	0.583987	0.0789485	TCGA-BLCA	Nitrogen metabolism-Lysine degradation
1.18148e-13	2.48111e-12	0.100832	0.506557	TCGA-BLCA	Nitrogen metabolism-Arginine biosynthesis
0.091058	0.142921	0.487427	0.128544	TCGA-BLCA	Nitrogen metabolism-Arginine and proline metabolism
0.000392041	0.00108465	0.345679	0.251823	TCGA-BLCA	Nitrogen metabolism-Histidine metabolism
0.674883	0.76907	1.16953	0.038426	TCGA-BLCA	Nitrogen metabolism-Tyrosine metabolism
0.168944	0.241072	0.658665	0.103889	TCGA-BLCA	Nitrogen metabolism-Phenylalanine metabolism
0.0254207	0.0461545	0.395614	0.165167	TCGA-BLCA	Nitrogen metabolism-Tryptophan metabolism
0.215539	0.297808	0.684054	0.0944911	TCGA-BLCA	Nitrogen metabolism-Phenylalanine, tyrosine and tryptophan biosynthesis
0.0360587	0.063071	0.44525	0.155258	TCGA-BLCA	Nitrogen metabolism-beta-Alanine metabolism
1.77396e-06	8.0626e-06	4.1229	0.334519	TCGA-BLCA	Nitrogen metabolism-Taurine and hypotaurine metabolism
1.61172e-07	8.90406e-07	0.20771	0.365047	TCGA-BLCA	Nitrogen metabolism-Phosphonate and phosphinate metabolism
0.754189	0.8397	0.862931	0.0322842	TCGA-BLCA	Nitrogen metabolism-Selenocompound metabolism
0.565736	0.666268	0.81338	0.0493264	TCGA-BLCA	Nitrogen metabolism-D-Amino acid metabolism
0.160579	0.232177	0.612997	0.10699	TCGA-BLCA	Nitrogen metabolism-Glutathione metabolism
0.295117	0.389983	0.585938	0.0862796	TCGA-BLCA	Nitrogen metabolism-N-Glycan biosynthesis
0.278304	0.37001	0.562887	0.0893237	TCGA-BLCA	Nitrogen metabolism-Various types of N-glycan biosynthesis
0.168944	0.241072	1.51822	0.103889	TCGA-BLCA	Nitrogen metabolism-Mucin type O-glycan biosynthesis
9.75385e-05	0.000301703	0.30394	0.275411	TCGA-BLCA	Nitrogen metabolism-Mannose type O-glycan biosynthesis
8.15121e-07	3.97414e-06	0.179884	0.342368	TCGA-BLCA	Nitrogen metabolism-Other types of O-glycan biosynthesis
0.674883	0.76907	1.16953	0.038426	TCGA-BLCA	Nitrogen metabolism-Glycosaminoglycan biosynthesis - chondroitin sulfate / dermatan sulfate
0.565736	0.666268	1.22944	0.0493264	TCGA-BLCA	Nitrogen metabolism-Glycosaminoglycan biosynthesis - heparan sulfate / heparin
2.68698e-10	2.67623e-09	0.115789	0.431547	TCGA-BLCA	Nitrogen metabolism-Glycosaminoglycan biosynthesis - keratan sulfate
4.75982e-08	2.95244e-07	0.17712	0.378489	TCGA-BLCA	Nitrogen metabolism-Glycosaminoglycan degradation
0.113399	0.172099	1.87243	0.120561	TCGA-BLCA	Nitrogen metabolism-Glycosylphosphatidylinositol (GPI)-anchor biosynthesis
0.00128557	0.00314051	0.3861	0.229752	TCGA-BLCA	Nitrogen metabolism-Glycosphingolipid biosynthesis - lacto and neolacto series
0.0446812	0.0759799	0.509259	0.148134	TCGA-BLCA	Nitrogen metabolism-Glycosphingolipid biosynthesis - globo and isoglobo series
0.00310972	0.0070165	0.349063	0.212599	TCGA-BLCA	Nitrogen metabolism-Glycosphingolipid biosynthesis - ganglio series
0.0001712	0.000505765	0.224476	0.265234	TCGA-BLCA	Nitrogen metabolism-Other glycan degradation
0.0010737	0.00268116	0.355026	0.233349	TCGA-BLCA	Nitrogen metabolism-Thiamine metabolism
8.41848e-10	7.48644e-09	0.162864	0.424698	TCGA-BLCA	Nitrogen metabolism-Riboflavin metabolism
0.00139009	0.0033605	2.68138	0.228328	TCGA-BLCA	Nitrogen metabolism-Vitamin B6 metabolism
8.31789e-06	3.29502e-05	0.19892	0.311111	TCGA-BLCA	Nitrogen metabolism-Nicotinate and nicotinamide metabolism
0.00349366	0.007812	0.278912	0.210819	TCGA-BLCA	Nitrogen metabolism-Pantothenate and CoA biosynthesis
1	1	0.955833	0.0103214	TCGA-BLCA	Nitrogen metabolism-Biotin metabolism
0.260239	0.350673	1.42973	0.0869778	TCGA-BLCA	Nitrogen metabolism-Lipoic acid metabolism
0.00058348	0.0015515	0.315169	0.244695	TCGA-BLCA	Nitrogen metabolism-Folate biosynthesis
0.0383886	0.0664463	0.417849	0.154252	TCGA-BLCA	Nitrogen metabolism-One carbon pool by folate
0.00812252	0.0165585	2.18768	0.190866	TCGA-BLCA	Nitrogen metabolism-Retinol metabolism
0.00349366	0.007812	0.278912	0.210819	TCGA-BLCA	Nitrogen metabolism-Porphyrin metabolism
0.844113	0.916977	0.855978	0.0270666	TCGA-BLCA	Nitrogen metabolism-Ubiquinone and other terpenoid-quinone biosynthesis
0.0001712	0.000505765	0.224476	0.265234	TCGA-BLCA	Nitrogen metabolism-Terpenoid backbone biosynthesis
6.40982e-07	3.17396e-06	7.54386	0.315501	TCGA-BLCA	Nitrogen metabolism-Caffeine metabolism
1	1	1	0	TCGA-BLCA	Nitrogen metabolism-Neomycin, kanamycin and gentamicin biosynthesis
0.00031382	0.000883665	3.00436	0.255739	TCGA-BLCA	Nitrogen metabolism-Metabolism of xenobiotics by cytochrome P450
0.19165	0.270374	1.52605	0.0996024	TCGA-BLCA	Nitrogen metabolism-Drug metabolism - cytochrome P450
0.00366409	0.00815125	0.338189	0.209359	TCGA-BLCA	Nitrogen metabolism-Drug metabolism - other enzymes
1.85477e-12	3.02137e-11	0.103865	0.4806	TCGA-BLCA	Sulfur metabolism-Fatty acid biosynthesis
2.90865e-23	3.27083e-21	0.0271233	0.653635	TCGA-BLCA	Sulfur metabolism-Fatty acid elongation
2.57075e-16	8.70062e-15	0.0808348	0.556827	TCGA-BLCA	Sulfur metabolism-Fatty acid degradation
6.6603e-08	3.97565e-07	0.15103	0.372361	TCGA-BLCA	Sulfur metabolism-Steroid biosynthesis
0.0269327	0.0483707	0.495238	0.16169	TCGA-BLCA	Sulfur metabolism-Primary bile acid biosynthesis
8.37193e-05	0.000262924	3.76	0.245093	TCGA-BLCA	Sulfur metabolism-Steroid hormone biosynthesis
1.96092e-10	1.99876e-09	0.146359	0.438992	TCGA-BLCA	Sulfur metabolism-Glycerolipid metabolism
1.31298e-20	9.95011e-19	0.0419432	0.619871	TCGA-BLCA	Sulfur metabolism-Glycerophospholipid metabolism
1.67734e-17	6.56991e-16	0.070977	0.576731	TCGA-BLCA	Sulfur metabolism-Ether lipid metabolism
2.32723e-12	3.638e-11	0.114305	0.480325	TCGA-BLCA	Sulfur metabolism-Sphingolipid metabolism
1	1	1.03888	0.00948517	TCGA-BLCA	Sulfur metabolism-Arachidonic acid metabolism
0.362759	0.461525	0.723753	0.0729365	TCGA-BLCA	Sulfur metabolism-Linoleic acid metabolism
0.0862685	0.136325	0.586186	0.127506	TCGA-BLCA	Sulfur metabolism-alpha-Linolenic acid metabolism
1.14086e-08	7.93819e-08	0.186404	0.396509	TCGA-BLCA	Sulfur metabolism-Biosynthesis of unsaturated fatty acids
5.6186e-15	1.49515e-13	0.0326214	0.51199	TCGA-BLCA	Sulfur metabolism-Purine metabolism
1.32979e-12	2.23945e-11	0.0922391	0.481447	TCGA-BLCA	Sulfur metabolism-Pyrimidine metabolism
3.56918e-20	2.34758e-18	0.0520088	0.617872	TCGA-BLCA	Sulfur metabolism-Alanine, aspartate and glutamate metabolism
9.46178e-10	8.28738e-09	0.12766	0.419439	TCGA-BLCA	Sulfur metabolism-Glycine, serine and threonine metabolism
1.08508e-23	1.40096e-21	0.0233773	0.657147	TCGA-BLCA	Sulfur metabolism-Cysteine and methionine metabolism
1.85477e-12	3.02137e-11	0.103865	0.4806	TCGA-BLCA	Sulfur metabolism-Valine, leucine and isoleucine degradation
1.28276e-06	5.97025e-06	0.206803	0.337597	TCGA-BLCA	Sulfur metabolism-Valine, leucine and isoleucine biosynthesis
4.70147e-12	7.10038e-11	0.115764	0.473546	TCGA-BLCA	Sulfur metabolism-Lysine degradation
2.81981e-27	7.56143e-25	0.0243004	0.712929	TCGA-BLCA	Sulfur metabolism-Arginine biosynthesis
6.25958e-20	3.96744e-18	0.0503919	0.612672	TCGA-BLCA	Sulfur metabolism-Arginine and proline metabolism
5.48132e-11	6.43363e-10	0.126165	0.449944	TCGA-BLCA	Sulfur metabolism-Histidine metabolism
0.000106032	0.000326814	0.291935	0.273932	TCGA-BLCA	Sulfur metabolism-Tyrosine metabolism
1.17528e-11	1.6258e-10	0.112259	0.463668	TCGA-BLCA	Sulfur metabolism-Phenylalanine metabolism
4.88644e-15	1.31032e-13	0.0884521	0.532971	TCGA-BLCA	Sulfur metabolism-Tryptophan metabolism
2.1954e-06	9.73684e-06	0.19697	0.329806	TCGA-BLCA	Sulfur metabolism-Phenylalanine, tyrosine and tryptophan biosynthesis
1.39809e-16	5.02448e-15	0.058525	0.554157	TCGA-BLCA	Sulfur metabolism-beta-Alanine metabolism
0.128747	0.190941	1.93529	0.117101	TCGA-BLCA	Sulfur metabolism-Taurine and hypotaurine metabolism
2.36865e-20	1.61904e-18	0.045045	0.617213	TCGA-BLCA	Sulfur metabolism-Phosphonate and phosphinate metabolism
8.96646e-07	4.34126e-06	0.233273	0.343559	TCGA-BLCA	Sulfur metabolism-Selenocompound metabolism
2.77603e-05	9.73351e-05	0.196483	0.293266	TCGA-BLCA	Sulfur metabolism-D-Amino acid metabolism
2.72641e-13	5.33948e-12	0.110231	0.500557	TCGA-BLCA	Sulfur metabolism-Glutathione metabolism
5.18976e-13	9.42266e-12	0.0887719	0.489731	TCGA-BLCA	Sulfur metabolism-N-Glycan biosynthesis
2.90865e-23	3.27083e-21	0.0271233	0.653635	TCGA-BLCA	Sulfur metabolism-Various types of N-glycan biosynthesis
0.00923037	0.0185459	0.424434	0.188484	TCGA-BLCA	Sulfur metabolism-Mucin type O-glycan biosynthesis
8.00196e-18	3.28174e-16	0.0602837	0.578638	TCGA-BLCA	Sulfur metabolism-Mannose type O-glycan biosynthesis
9.80715e-19	4.81517e-17	0.0620787	0.596494	TCGA-BLCA	Sulfur metabolism-Other types of O-glycan biosynthesis
4.42703e-05	0.000147117	0.282446	0.287892	TCGA-BLCA	Sulfur metabolism-Glycosaminoglycan biosynthesis - chondroitin sulfate / dermatan sulfate
0.00236847	0.00543549	0.392708	0.217704	TCGA-BLCA	Sulfur metabolism-Glycosaminoglycan biosynthesis - heparan sulfate / heparin
3.93706e-28	1.24769e-25	0.0250836	0.726447	TCGA-BLCA	Sulfur metabolism-Glycosaminoglycan biosynthesis - keratan sulfate
2.1048e-32	3.66866e-29	0.0131034	0.769963	TCGA-BLCA	Sulfur metabolism-Glycosaminoglycan degradation
0.126181	0.188299	0.627744	0.11452	TCGA-BLCA	Sulfur metabolism-Glycosylphosphatidylinositol (GPI)-anchor biosynthesis
2.55934e-18	1.12935e-16	0.0475175	0.582051	TCGA-BLCA	Sulfur metabolism-Glycosphingolipid biosynthesis - lacto and neolacto series
7.91631e-15	2.01432e-13	0.0930481	0.529813	TCGA-BLCA	Sulfur metabolism-Glycosphingolipid biosynthesis - globo and isoglobo series
6.95337e-15	1.78231e-13	0.0917993	0.530669	TCGA-BLCA	Sulfur metabolism-Glycosphingolipid biosynthesis - ganglio series
4.02419e-31	4.67611e-28	0.0037594	0.735612	TCGA-BLCA	Sulfur metabolism-Other glycan degradation
4.70768e-11	5.67854e-10	0.140541	0.453557	TCGA-BLCA	Sulfur metabolism-Thiamine metabolism
1.75534e-18	7.84501e-17	0.0300654	0.575396	TCGA-BLCA	Sulfur metabolism-Riboflavin metabolism
0.485955	0.586579	0.791817	0.057438	TCGA-BLCA	Sulfur metabolism-Vitamin B6 metabolism
9.79685e-15	2.40506e-13	0.095122	0.528396	TCGA-BLCA	Sulfur metabolism-Nicotinate and nicotinamide metabolism
2.43545e-16	8.3235e-15	0.0745145	0.555234	TCGA-BLCA	Sulfur metabolism-Pantothenate and CoA biosynthesis
1.27325e-08	8.72013e-08	0.17876	0.394614	TCGA-BLCA	Sulfur metabolism-Biotin metabolism
0.00474936	0.0103154	0.429231	0.202948	TCGA-BLCA	Sulfur metabolism-Lipoic acid metabolism
3.04199e-15	8.4835e-14	0.0903342	0.53776	TCGA-BLCA	Sulfur metabolism-Folate biosynthesis
1.31419e-10	1.40099e-09	0.148376	0.443574	TCGA-BLCA	Sulfur metabolism-One carbon pool by folate
0.00428096	0.00935051	0.399093	0.205499	TCGA-BLCA	Sulfur metabolism-Retinol metabolism
1.93809e-24	2.93747e-22	0.0321502	0.67662	TCGA-BLCA	Sulfur metabolism-Porphyrin metabolism
2.21281e-10	2.2424e-09	0.13961	0.436852	TCGA-BLCA	Sulfur metabolism-Ubiquinone and other terpenoid-quinone biosynthesis
5.9228e-15	1.54081e-13	0.0902682	0.53172	TCGA-BLCA	Sulfur metabolism-Terpenoid backbone biosynthesis
0.0061192	0.0129047	4.41346	0.185486	TCGA-BLCA	Sulfur metabolism-Caffeine metabolism
0.00288306	0.00653894	0.366029	0.21398	TCGA-BLCA	Sulfur metabolism-Neomycin, kanamycin and gentamicin biosynthesis
0.717819	0.807981	1.21751	0.0372822	TCGA-BLCA	Sulfur metabolism-Metabolism of xenobiotics by cytochrome P450
0.0830756	0.131877	0.468672	0.131762	TCGA-BLCA	Sulfur metabolism-Drug metabolism - cytochrome P450
1.15313e-18	5.5066e-17	0.0631313	0.59564	TCGA-BLCA	Sulfur metabolism-Drug metabolism - other enzymes
0.39732	0.49912	0.707586	0.0697863	TCGA-BLCA	Fatty acid biosynthesis-Fatty acid elongation
1	1	1.04711	0.0104195	TCGA-BLCA	Fatty acid biosynthesis-Fatty acid degradation
0.89048	0.937285	1.07887	0.0189219	TCGA-BLCA	Fatty acid biosynthesis-Steroid biosynthesis
0.0037906	0.00838986	2.325	0.207695	TCGA-BLCA	Fatty acid biosynthesis-Primary bile acid biosynthesis
1.04061e-08	7.34326e-08	6.09004	0.395826	TCGA-BLCA	Fatty acid biosynthesis-Steroid hormone biosynthesis
0.0956496	0.148921	1.65432	0.123888	TCGA-BLCA	Fatty acid biosynthesis-Glycerolipid metabolism
0.565457	0.666268	1.34416	0.0527046	TCGA-BLCA	Fatty acid biosynthesis-Glycerophospholipid metabolism
0.1392	0.204403	1.72454	0.112709	TCGA-BLCA	Fatty acid biosynthesis-Ether lipid metabolism
0.436206	0.536372	1.3392	0.0641941	TCGA-BLCA	Fatty acid biosynthesis-Sphingolipid metabolism
3.61116e-08	2.28466e-07	5.20635	0.38292	TCGA-BLCA	Fatty acid biosynthesis-Arachidonic acid metabolism
2.77264e-07	1.48016e-06	4.49653	0.358746	TCGA-BLCA	Fatty acid biosynthesis-Linoleic acid metabolism
2.26119e-06	9.97786e-06	3.99194	0.331385	TCGA-BLCA	Fatty acid biosynthesis-alpha-Linolenic acid metabolism
0.00274204	0.00623532	2.60606	0.214834	TCGA-BLCA	Fatty acid biosynthesis-Biosynthesis of unsaturated fatty acids
0.828866	0.902382	1.20723	0.0297746	TCGA-BLCA	Fatty acid biosynthesis-Purine metabolism
0.091058	0.142921	2.05159	0.128544	TCGA-BLCA	Fatty acid biosynthesis-Pyrimidine metabolism
0.77751	0.855239	1.1274	0.0291235	TCGA-BLCA	Fatty acid biosynthesis-Alanine, aspartate and glutamate metabolism
0.33631	0.430862	1.35319	0.0754717	TCGA-BLCA	Fatty acid biosynthesis-Glycine, serine and threonine metabolism
0.324593	0.422055	0.624113	0.0811998	TCGA-BLCA	Fatty acid biosynthesis-Cysteine and methionine metabolism
0.0336272	0.0592043	2.51429	0.158114	TCGA-BLCA	Fatty acid biosynthesis-Valine, leucine and isoleucine degradation
0.169402	0.241133	1.51684	0.103778	TCGA-BLCA	Fatty acid biosynthesis-Valine, leucine and isoleucine biosynthesis
0.0180664	0.0338963	2.39474	0.173032	TCGA-BLCA	Fatty acid biosynthesis-Lysine degradation
0.000287224	0.000816024	0.34448	0.257306	TCGA-BLCA	Fatty acid biosynthesis-Arginine biosynthesis
0.404966	0.506428	1.3975	0.0686623	TCGA-BLCA	Fatty acid biosynthesis-Arginine and proline metabolism
0.0539491	0.0891733	1.77035	0.141667	TCGA-BLCA	Fatty acid biosynthesis-Histidine metabolism
4.69396e-05	0.000154807	3.33309	0.28719	TCGA-BLCA	Fatty acid biosynthesis-Tyrosine metabolism
0.581988	0.677207	1.20883	0.047273	TCGA-BLCA	Fatty acid biosynthesis-Phenylalanine metabolism
1	1	1	0	TCGA-BLCA	Fatty acid biosynthesis-Tryptophan metabolism
0.330737	0.427493	1.36286	0.0763464	TCGA-BLCA	Fatty acid biosynthesis-Phenylalanine, tyrosine and tryptophan biosynthesis
0.717819	0.807981	1.21751	0.0372822	TCGA-BLCA	Fatty acid biosynthesis-beta-Alanine metabolism
6.02919e-09	4.40624e-08	6.13712	0.402135	TCGA-BLCA	Fatty acid biosynthesis-Taurine and hypotaurine metabolism
0.165108	0.23759	0.653595	0.104828	TCGA-BLCA	Fatty acid biosynthesis-Phosphonate and phosphinate metabolism
0.00663088	0.0138498	2.28252	0.195628	TCGA-BLCA	Fatty acid biosynthesis-Selenocompound metabolism
0.0862685	0.136325	1.70594	0.127506	TCGA-BLCA	Fatty acid biosynthesis-D-Amino acid metabolism
0.0269327	0.0483707	2.01923	0.16169	TCGA-BLCA	Fatty acid biosynthesis-Glutathione metabolism
0.0106029	0.0210607	2.80682	0.186411	TCGA-BLCA	Fatty acid biosynthesis-N-Glycan biosynthesis
0.255466	0.346085	1.66369	0.0910782	TCGA-BLCA	Fatty acid biosynthesis-Various types of N-glycan biosynthesis
0.000516221	0.00139608	2.76215	0.24687	TCGA-BLCA	Fatty acid biosynthesis-Mucin type O-glycan biosynthesis
0.677723	0.76907	0.857527	0.0380693	TCGA-BLCA	Fatty acid biosynthesis-Mannose type O-glycan biosynthesis
0.0281187	0.0502676	0.500736	0.160482	TCGA-BLCA	Fatty acid biosynthesis-Other types of O-glycan biosynthesis
0.0986825	0.152418	1.63915	0.122778	TCGA-BLCA	Fatty acid biosynthesis-Glycosaminoglycan biosynthesis - chondroitin sulfate / dermatan sulfate
0.00087356	0.00223585	2.64596	0.237129	TCGA-BLCA	Fatty acid biosynthesis-Glycosaminoglycan biosynthesis - heparan sulfate / heparin
3.3782e-05	0.000115116	0.270527	0.291948	TCGA-BLCA	Fatty acid biosynthesis-Glycosaminoglycan biosynthesis - keratan sulfate
0.0246813	0.0449995	0.509259	0.16362	TCGA-BLCA	Fatty acid biosynthesis-Glycosaminoglycan degradation
8.28804e-13	1.45186e-11	20.3136	0.474537	TCGA-BLCA	Fatty acid biosynthesis-Glycosylphosphatidylinositol (GPI)-anchor biosynthesis
0.680329	0.76907	1.16308	0.0377426	TCGA-BLCA	Fatty acid biosynthesis-Glycosphingolipid biosynthesis - lacto and neolacto series
0.240841	0.329115	1.47463	0.0906045	TCGA-BLCA	Fatty acid biosynthesis-Glycosphingolipid biosynthesis - globo and isoglobo series
1	1	1.04711	0.0104195	TCGA-BLCA	Fatty acid biosynthesis-Glycosphingolipid biosynthesis - ganglio series
0.723301	0.812577	0.827922	0.036523	TCGA-BLCA	Fatty acid biosynthesis-Other glycan degradation
0.887382	0.937285	0.922825	0.0194625	TCGA-BLCA	Fatty acid biosynthesis-Thiamine metabolism
0.0127305	0.0247233	0.480392	0.180218	TCGA-BLCA	Fatty acid biosynthesis-Riboflavin metabolism
3.37117e-10	3.29219e-09	6.81707	0.433113	TCGA-BLCA	Fatty acid biosynthesis-Vitamin B6 metabolism
0.882163	0.937285	0.915739	0.0203742	TCGA-BLCA	Fatty acid biosynthesis-Nicotinate and nicotinamide metabolism
1	1	1	0	TCGA-BLCA	Fatty acid biosynthesis-Pantothenate and CoA biosynthesis
0.00857526	0.01739	2.26986	0.189896	TCGA-BLCA	Fatty acid biosynthesis-Biotin metabolism
2.47959e-08	1.60966e-07	5.16284	0.387639	TCGA-BLCA	Fatty acid biosynthesis-Lipoic acid metabolism
0.644168	0.742583	1.20938	0.0423239	TCGA-BLCA	Fatty acid biosynthesis-Folate biosynthesis
0.0133143	0.025544	2.43243	0.180334	TCGA-BLCA	Fatty acid biosynthesis-One carbon pool by folate
1.13683e-06	5.36992e-06	4.15633	0.340594	TCGA-BLCA	Fatty acid biosynthesis-Retinol metabolism
0.380293	0.481198	0.689301	0.0723364	TCGA-BLCA	Fatty acid biosynthesis-Porphyrin metabolism
9.7046e-05	0.000301249	4.25736	0.274649	TCGA-BLCA	Fatty acid biosynthesis-Ubiquinone and other terpenoid-quinone biosynthesis
0.243217	0.331691	1.71073	0.0934497	TCGA-BLCA	Fatty acid biosynthesis-Terpenoid backbone biosynthesis
5.29871e-10	4.96541e-09	15.1221	0.396446	TCGA-BLCA	Fatty acid biosynthesis-Caffeine metabolism
0.0964996	0.149977	1.65	0.123574	TCGA-BLCA	Fatty acid biosynthesis-Neomycin, kanamycin and gentamicin biosynthesis
1.62968e-09	1.35586e-08	6.79688	0.415618	TCGA-BLCA	Fatty acid biosynthesis-Metabolism of xenobiotics by cytochrome P450
6.9144e-05	0.000219323	3.47953	0.280844	TCGA-BLCA	Fatty acid biosynthesis-Drug metabolism - cytochrome P450
0.375514	0.476535	1.35845	0.0710193	TCGA-BLCA	Fatty acid biosynthesis-Drug metabolism - other enzymes
0.000656358	0.00172684	2.92727	0.242536	TCGA-BLCA	Fatty acid elongation-Fatty acid degradation
0.0254207	0.0461545	2.52772	0.165167	TCGA-BLCA	Fatty acid elongation-Steroid biosynthesis
5.22298e-10	4.90763e-09	9.26511	0.423239	TCGA-BLCA	Fatty acid elongation-Primary bile acid biosynthesis
1.84292e-10	1.88399e-09	12.7701	0.392933	TCGA-BLCA	Fatty acid elongation-Steroid hormone biosynthesis
2.24733e-12	3.561e-11	16.7172	0.468416	TCGA-BLCA	Fatty acid elongation-Glycerolipid metabolism
2.0432e-06	9.13153e-06	4.04598	0.3327	TCGA-BLCA	Fatty acid elongation-Glycerophospholipid metabolism
0.000793847	0.00205751	2.69005	0.238942	TCGA-BLCA	Fatty acid elongation-Ether lipid metabolism
4.39966e-09	3.33417e-08	6.82418	0.404226	TCGA-BLCA	Fatty acid elongation-Sphingolipid metabolism
5.48132e-11	6.43363e-10	7.92614	0.449944	TCGA-BLCA	Fatty acid elongation-Arachidonic acid metabolism
1.60862e-06	7.33026e-06	4.67437	0.334805	TCGA-BLCA	Fatty acid elongation-Linoleic acid metabolism
6.14838e-10	5.68521e-09	7.71493	0.424437	TCGA-BLCA	Fatty acid elongation-alpha-Linolenic acid metabolism
5.12619e-14	1.13907e-12	17.3077	0.502625	TCGA-BLCA	Fatty acid elongation-Biosynthesis of unsaturated fatty acids
0.00392595	0.00863462	2.55311	0.20739	TCGA-BLCA	Fatty acid elongation-Purine metabolism
1.15566e-10	1.25895e-09	7.25931	0.443622	TCGA-BLCA	Fatty acid elongation-Pyrimidine metabolism
0.00920026	0.0185281	2.69431	0.189352	TCGA-BLCA	Fatty acid elongation-Alanine, aspartate and glutamate metabolism
0.000333821	0.00093096	5.14403	0.253649	TCGA-BLCA	Fatty acid elongation-Glycine, serine and threonine metabolism
0.680329	0.76907	0.859788	0.0377426	TCGA-BLCA	Fatty acid elongation-Cysteine and methionine metabolism
2.47959e-08	1.60966e-07	5.16284	0.387639	TCGA-BLCA	Fatty acid elongation-Valine, leucine and isoleucine degradation
0.263733	0.354834	1.50718	0.0877058	TCGA-BLCA	Fatty acid elongation-Valine, leucine and isoleucine biosynthesis
4.76617e-12	7.10038e-11	8.08556	0.47475	TCGA-BLCA	Fatty acid elongation-Lysine degradation
1	1	1.053	0.0110358	TCGA-BLCA	Fatty acid elongation-Arginine biosynthesis
1.50114e-05	5.68184e-05	3.5697	0.304555	TCGA-BLCA	Fatty acid elongation-Arginine and proline metabolism
0.0035695	0.00796374	2.77289	0.209679	TCGA-BLCA	Fatty acid elongation-Histidine metabolism
2.50736e-07	1.35514e-06	5.41667	0.358057	TCGA-BLCA	Fatty acid elongation-Tyrosine metabolism
0.0564013	0.0928742	1.94384	0.141614	TCGA-BLCA	Fatty acid elongation-Phenylalanine metabolism
1.0272e-05	4.0009e-05	3.76898	0.309936	TCGA-BLCA	Fatty acid elongation-Tryptophan metabolism
0.00203919	0.00475493	3.44615	0.221364	TCGA-BLCA	Fatty acid elongation-Phenylalanine, tyrosine and tryptophan biosynthesis
0.167874	0.24043	1.52147	0.10415	TCGA-BLCA	Fatty acid elongation-beta-Alanine metabolism
1.45157e-11	1.91673e-10	17.9444	0.429625	TCGA-BLCA	Fatty acid elongation-Taurine and hypotaurine metabolism
0.591563	0.685796	1.29343	0.0491919	TCGA-BLCA	Fatty acid elongation-Phosphonate and phosphinate metabolism
7.55983e-13	1.35146e-11	14.1429	0.481682	TCGA-BLCA	Fatty acid elongation-Selenocompound metabolism
0.154706	0.225274	1.96364	0.111456	TCGA-BLCA	Fatty acid elongation-D-Amino acid metabolism
1.3351e-05	5.13329e-05	4.04598	0.305614	TCGA-BLCA	Fatty acid elongation-Glutathione metabolism
1.60922e-15	4.79466e-14	11.828	0.541826	TCGA-BLCA	Fatty acid elongation-N-Glycan biosynthesis
0.000188427	0.000551517	2.96296	0.264575	TCGA-BLCA	Fatty acid elongation-Various types of N-glycan biosynthesis
3.78364e-09	2.91809e-08	16.9249	0.393535	TCGA-BLCA	Fatty acid elongation-Mucin type O-glycan biosynthesis
0.0383886	0.0664463	2.39321	0.154252	TCGA-BLCA	Fatty acid elongation-Mannose type O-glycan biosynthesis
0.321296	0.418237	0.724675	0.0778499	TCGA-BLCA	Fatty acid elongation-Other types of O-glycan biosynthesis
0.00099203	0.00248806	3.23944	0.234978	TCGA-BLCA	Fatty acid elongation-Glycosaminoglycan biosynthesis - chondroitin sulfate / dermatan sulfate
3.55972e-10	3.43744e-09	10.8429	0.424843	TCGA-BLCA	Fatty acid elongation-Glycosaminoglycan biosynthesis - heparan sulfate / heparin
0.199782	0.280145	0.665404	0.0978138	TCGA-BLCA	Fatty acid elongation-Glycosaminoglycan biosynthesis - keratan sulfate
0.209809	0.29116	0.640813	0.0968526	TCGA-BLCA	Fatty acid elongation-Glycosaminoglycan degradation
3.53097e-29	1.75842e-26	54	0.733799	TCGA-BLCA	Fatty acid elongation-Glycosylphosphatidylinositol (GPI)-anchor biosynthesis
0.243297	0.331691	1.56496	0.0915497	TCGA-BLCA	Fatty acid elongation-Glycosphingolipid biosynthesis - lacto and neolacto series
4.98191e-05	0.000163377	3.47504	0.286093	TCGA-BLCA	Fatty acid elongation-Glycosphingolipid biosynthesis - globo and isoglobo series
0.00770045	0.0158464	2.21212	0.19213	TCGA-BLCA	Fatty acid elongation-Glycosphingolipid biosynthesis - ganglio series
0.214221	0.296457	0.68254	0.0947623	TCGA-BLCA	Fatty acid elongation-Other glycan degradation
0.31003	0.406601	1.40152	0.0796819	TCGA-BLCA	Fatty acid elongation-Thiamine metabolism
0.358139	0.456814	0.583987	0.0789485	TCGA-BLCA	Fatty acid elongation-Riboflavin metabolism
1.75534e-18	7.84501e-17	33.2609	0.575396	TCGA-BLCA	Fatty acid elongation-Vitamin B6 metabolism
0.00949827	0.0190402	2.21913	0.18744	TCGA-BLCA	Fatty acid elongation-Nicotinate and nicotinamide metabolism
0.0131272	0.0252825	2.06787	0.179445	TCGA-BLCA	Fatty acid elongation-Pantothenate and CoA biosynthesis
2.38955e-06	1.04912e-05	4.40936	0.329819	TCGA-BLCA	Fatty acid elongation-Biotin metabolism
1.58865e-05	5.92929e-05	3.93629	0.30317	TCGA-BLCA	Fatty acid elongation-Lipoic acid metabolism
0.00111953	0.00278564	2.65517	0.232452	TCGA-BLCA	Fatty acid elongation-Folate biosynthesis
1.43166e-09	1.21135e-08	6.11404	0.418763	TCGA-BLCA	Fatty acid elongation-One carbon pool by folate
6.00719e-06	2.46076e-05	4.94103	0.315909	TCGA-BLCA	Fatty acid elongation-Retinol metabolism
0.0171788	0.032423	2.03922	0.172917	TCGA-BLCA	Fatty acid elongation-Porphyrin metabolism
3.30808e-09	2.56837e-08	5.86966	0.409784	TCGA-BLCA	Fatty acid elongation-Ubiquinone and other terpenoid-quinone biosynthesis
0.000439787	0.00120621	2.83733	0.249769	TCGA-BLCA	Fatty acid elongation-Terpenoid backbone biosynthesis
3.9702e-06	1.67962e-05	13.901	0.290162	TCGA-BLCA	Fatty acid elongation-Caffeine metabolism
0.018577	0.0347982	2.82275	0.173549	TCGA-BLCA	Fatty acid elongation-Neomycin, kanamycin and gentamicin biosynthesis
1.72015e-10	1.77202e-09	11.9048	0.403675	TCGA-BLCA	Fatty acid elongation-Metabolism of xenobiotics by cytochrome P450
5.36084e-05	0.000174327	4.44156	0.283889	TCGA-BLCA	Fatty acid elongation-Drug metabolism - cytochrome P450
0.00428096	0.00935051	2.50568	0.205499	TCGA-BLCA	Fatty acid elongation-Drug metabolism - other enzymes
0.754189	0.8397	1.15884	0.0322842	TCGA-BLCA	Fatty acid degradation-Steroid biosynthesis
5.54871e-05	0.000179599	3.41667	0.284437	TCGA-BLCA	Fatty acid degradation-Primary bile acid biosynthesis
5.15991e-05	0.00016858	4.87215	0.284029	TCGA-BLCA	Fatty acid degradation-Steroid hormone biosynthesis
0.000481739	0.00131713	2.79427	0.248126	TCGA-BLCA	Fatty acid degradation-Glycerolipid metabolism
0.560667	0.662987	1.23619	0.0499725	TCGA-BLCA	Fatty acid degradation-Glycerophospholipid metabolism
1	1	1.04006	0.00962473	TCGA-BLCA	Fatty acid degradation-Ether lipid metabolism
0.0117626	0.0230369	2.11765	0.182196	TCGA-BLCA	Fatty acid degradation-Sphingolipid metabolism
7.80393e-13	1.38798e-11	8.65556	0.491354	TCGA-BLCA	Fatty acid degradation-Arachidonic acid metabolism
2.89542e-05	0.000100677	3.78947	0.294223	TCGA-BLCA	Fatty acid degradation-Linoleic acid metabolism
3.83681e-06	1.62913e-05	4.11765	0.323669	TCGA-BLCA	Fatty acid degradation-alpha-Linolenic acid metabolism
0.0539491	0.0891733	1.77035	0.141667	TCGA-BLCA	Fatty acid degradation-Biosynthesis of unsaturated fatty acids
0.305451	0.401661	0.662727	0.0821146	TCGA-BLCA	Fatty acid degradation-Purine metabolism
0.30301	0.399053	1.41569	0.0808452	TCGA-BLCA	Fatty acid degradation-Pyrimidine metabolism
1	1	1.04077	0.00970782	TCGA-BLCA	Fatty acid degradation-Alanine, aspartate and glutamate metabolism
0.112223	0.170759	1.75032	0.119827	TCGA-BLCA	Fatty acid degradation-Glycine, serine and threonine metabolism
0.00137465	0.00333254	0.331532	0.228761	TCGA-BLCA	Fatty acid degradation-Cysteine and methionine metabolism
2.12178e-05	7.64893e-05	4.5597	0.297965	TCGA-BLCA	Fatty acid degradation-Valine, leucine and isoleucine degradation
1	1	1.0404	0.0096642	TCGA-BLCA	Fatty acid degradation-Valine, leucine and isoleucine biosynthesis
0.0862685	0.136325	1.70594	0.127506	TCGA-BLCA	Fatty acid degradation-Lysine degradation
0.00435579	0.00950204	0.421818	0.204871	TCGA-BLCA	Fatty acid degradation-Arginine biosynthesis
0.394135	0.496371	1.32716	0.0682902	TCGA-BLCA	Fatty acid degradation-Arginine and proline metabolism
0.194559	0.273591	1.51758	0.0989566	TCGA-BLCA	Fatty acid degradation-Histidine metabolism
0.000656358	0.00172684	2.92727	0.242536	TCGA-BLCA	Fatty acid degradation-Tyrosine metabolism
0.554768	0.657851	1.24424	0.0507281	TCGA-BLCA	Fatty acid degradation-Phenylalanine metabolism
1	1	1	0	TCGA-BLCA	Fatty acid degradation-Tryptophan metabolism
1	1	1.04711	0.0104195	TCGA-BLCA	Fatty acid degradation-Phenylalanine, tyrosine and tryptophan biosynthesis
0.15042	0.219583	0.597723	0.109632	TCGA-BLCA	Fatty acid degradation-beta-Alanine metabolism
3.38613e-09	2.62313e-08	9.03689	0.403056	TCGA-BLCA	Fatty acid degradation-Taurine and hypotaurine metabolism
0.0292551	0.0521388	0.505828	0.159364	TCGA-BLCA	Fatty acid degradation-Phosphonate and phosphinate metabolism
0.000315946	0.000888216	2.85844	0.25564	TCGA-BLCA	Fatty acid degradation-Selenocompound metabolism
0.133177	0.196136	1.75499	0.114437	TCGA-BLCA	Fatty acid degradation-D-Amino acid metabolism
0.0736963	0.11839	1.70265	0.13217	TCGA-BLCA	Fatty acid degradation-Glutathione metabolism
0.761731	0.845937	1.14818	0.0312585	TCGA-BLCA	Fatty acid degradation-N-Glycan biosynthesis
0.243297	0.331691	0.638995	0.0915497	TCGA-BLCA	Fatty acid degradation-Various types of N-glycan biosynthesis
0.000867748	0.00222752	2.93492	0.237391	TCGA-BLCA	Fatty acid degradation-Mucin type O-glycan biosynthesis
0.88618	0.937285	0.921219	0.0196722	TCGA-BLCA	Fatty acid degradation-Mannose type O-glycan biosynthesis
0.265539	0.356301	0.705009	0.0860191	TCGA-BLCA	Fatty acid degradation-Other types of O-glycan biosynthesis
0.0356135	0.0623863	1.88104	0.153704	TCGA-BLCA	Fatty acid degradation-Glycosaminoglycan biosynthesis - chondroitin sulfate / dermatan sulfate
0.00141337	0.00340734	2.5465	0.22788	TCGA-BLCA	Fatty acid degradation-Glycosaminoglycan biosynthesis - heparan sulfate / heparin
1.26947e-09	1.08465e-08	0.161302	0.419905	TCGA-BLCA	Fatty acid degradation-Glycosaminoglycan biosynthesis - keratan sulfate
0.00010601	0.000326814	0.323504	0.274183	TCGA-BLCA	Fatty acid degradation-Glycosaminoglycan degradation
4.03986e-11	4.92411e-10	7.23529	0.454859	TCGA-BLCA	Fatty acid degradation-Glycosylphosphatidylinositol (GPI)-anchor biosynthesis
1	1	1	0	TCGA-BLCA	Fatty acid degradation-Glycosphingolipid biosynthesis - lacto and neolacto series
0.783376	0.855239	0.892713	0.0283334	TCGA-BLCA	Fatty acid degradation-Glycosphingolipid biosynthesis - globo and isoglobo series
0.577888	0.676467	0.823803	0.0477884	TCGA-BLCA	Fatty acid degradation-Glycosphingolipid biosynthesis - ganglio series
2.46064e-05	8.74664e-05	0.241503	0.296267	TCGA-BLCA	Fatty acid degradation-Other glycan degradation
0.130332	0.192597	0.634167	0.113288	TCGA-BLCA	Fatty acid degradation-Thiamine metabolism
0.0492042	0.0827428	0.523748	0.145173	TCGA-BLCA	Fatty acid degradation-Riboflavin metabolism
5.9228e-15	1.54081e-13	11.0781	0.53172	TCGA-BLCA	Fatty acid degradation-Vitamin B6 metabolism
0.781472	0.855239	1.1225	0.0285896	TCGA-BLCA	Fatty acid degradation-Nicotinate and nicotinamide metabolism
0.775279	0.85499	1.13022	0.0294245	TCGA-BLCA	Fatty acid degradation-Pantothenate and CoA biosynthesis
0.0132272	0.025405	2.06448	0.179253	TCGA-BLCA	Fatty acid degradation-Biotin metabolism
0.00281522	0.00639757	2.46207	0.214087	TCGA-BLCA	Fatty acid degradation-Lipoic acid metabolism
0.334929	0.430862	1.35556	0.0756876	TCGA-BLCA	Fatty acid degradation-Folate biosynthesis
0.258089	0.348586	1.43443	0.0873704	TCGA-BLCA	Fatty acid degradation-One carbon pool by folate
6.24311e-07	3.10021e-06	4.75506	0.347456	TCGA-BLCA	Fatty acid degradation-Retinol metabolism
0.471396	0.571777	0.779167	0.0593739	TCGA-BLCA	Fatty acid degradation-Porphyrin metabolism
0.0572384	0.0939863	1.82812	0.140422	TCGA-BLCA	Fatty acid degradation-Ubiquinone and other terpenoid-quinone biosynthesis
1	1	1	0	TCGA-BLCA	Fatty acid degradation-Terpenoid backbone biosynthesis
6.16939e-07	3.08116e-06	12.5174	0.323697	TCGA-BLCA	Fatty acid degradation-Caffeine metabolism
0.112691	0.171322	1.65131	0.118748	TCGA-BLCA	Fatty acid degradation-Neomycin, kanamycin and gentamicin biosynthesis
1.01121e-07	5.84591e-07	8.9372	0.36365	TCGA-BLCA	Fatty acid degradation-Metabolism of xenobiotics by cytochrome P450
0.000708409	0.00185399	3.78947	0.241121	TCGA-BLCA	Fatty acid degradation-Drug metabolism - cytochrome P450
0.783526	0.855239	0.892857	0.0283132	TCGA-BLCA	Fatty acid degradation-Drug metabolism - other enzymes
0.0014458	0.00347829	2.53623	0.227429	TCGA-BLCA	Steroid biosynthesis-Primary bile acid biosynthesis
5.47502e-06	2.25869e-05	3.915	0.318919	TCGA-BLCA	Steroid biosynthesis-Steroid hormone biosynthesis
0.15305	0.223048	1.56989	0.10789	TCGA-BLCA	Steroid biosynthesis-Glycerolipid metabolism
1	1	0.930719	0.0130112	TCGA-BLCA	Steroid biosynthesis-Glycerophospholipid metabolism
1	1	1	0	TCGA-BLCA	Steroid biosynthesis-Ether lipid metabolism
0.865685	0.934296	1.12163	0.0232621	TCGA-BLCA	Steroid biosynthesis-Sphingolipid metabolism
3.11463e-07	1.63518e-06	4.93808	0.356244	TCGA-BLCA	Steroid biosynthesis-Arachidonic acid metabolism
0.000557662	0.00148852	2.72682	0.245458	TCGA-BLCA	Steroid biosynthesis-Linoleic acid metabolism
0.000144782	0.000433599	3.08867	0.268982	TCGA-BLCA	Steroid biosynthesis-alpha-Linolenic acid metabolism
0.257324	0.347822	1.52443	0.0888889	TCGA-BLCA	Steroid biosynthesis-Biosynthesis of unsaturated fatty acids
1.08604e-08	7.59313e-08	0.0469589	0.350873	TCGA-BLCA	Steroid biosynthesis-Purine metabolism
1	1	0.890722	0.0165137	TCGA-BLCA	Steroid biosynthesis-Pyrimidine metabolism
0.567983	0.668463	0.815331	0.0490408	TCGA-BLCA	Steroid biosynthesis-Alanine, aspartate and glutamate metabolism
0.678435	0.76907	1.1653	0.03798	TCGA-BLCA	Steroid biosynthesis-Glycine, serine and threonine metabolism
0.0122784	0.0239521	0.30404	0.18394	TCGA-BLCA	Steroid biosynthesis-Cysteine and methionine metabolism
0.00945259	0.0189814	3.63985	0.190131	TCGA-BLCA	Steroid biosynthesis-Valine, leucine and isoleucine degradation
1	1	1	0	TCGA-BLCA	Steroid biosynthesis-Valine, leucine and isoleucine biosynthesis
0.108658	0.165768	2.09655	0.123543	TCGA-BLCA	Steroid biosynthesis-Lysine degradation
2.2602e-05	8.12273e-05	0.282846	0.298367	TCGA-BLCA	Steroid biosynthesis-Arginine biosynthesis
0.189628	0.267846	1.76742	0.102835	TCGA-BLCA	Steroid biosynthesis-Arginine and proline metabolism
0.889833	0.937285	0.926055	0.0190347	TCGA-BLCA	Steroid biosynthesis-Histidine metabolism
0.00137565	0.00333254	2.55882	0.228416	TCGA-BLCA	Steroid biosynthesis-Tyrosine metabolism
1	1	1.03874	0.00946815	TCGA-BLCA	Steroid biosynthesis-Phenylalanine metabolism
1	1	1	0	TCGA-BLCA	Steroid biosynthesis-Tryptophan metabolism
0.334929	0.430862	1.35556	0.0756876	TCGA-BLCA	Steroid biosynthesis-Phenylalanine, tyrosine and tryptophan biosynthesis
0.574958	0.675167	1.3249	0.0514174	TCGA-BLCA	Steroid biosynthesis-beta-Alanine metabolism
1.27325e-08	8.72013e-08	5.59408	0.394614	TCGA-BLCA	Steroid biosynthesis-Taurine and hypotaurine metabolism
0.0157582	0.0299689	0.480816	0.175162	TCGA-BLCA	Steroid biosynthesis-Phosphonate and phosphinate metabolism
0.00923037	0.0185459	2.35608	0.188484	TCGA-BLCA	Steroid biosynthesis-Selenocompound metabolism
0.318807	0.415462	1.38458	0.0782511	TCGA-BLCA	Steroid biosynthesis-D-Amino acid metabolism
0.112223	0.170759	1.75032	0.119827	TCGA-BLCA	Steroid biosynthesis-Glutathione metabolism
0.822366	0.895865	1.22553	0.0309344	TCGA-BLCA	Steroid biosynthesis-N-Glycan biosynthesis
0.481757	0.58252	0.639456	0.0645497	TCGA-BLCA	Steroid biosynthesis-Various types of N-glycan biosynthesis
0.000109899	0.000335765	3.07422	0.273597	TCGA-BLCA	Steroid biosynthesis-Mucin type O-glycan biosynthesis
0.318807	0.415462	0.72224	0.0782511	TCGA-BLCA	Steroid biosynthesis-Mannose type O-glycan biosynthesis
0.00357295	0.00796374	0.383721	0.209427	TCGA-BLCA	Steroid biosynthesis-Other types of O-glycan biosynthesis
0.129504	0.191781	1.58003	0.113531	TCGA-BLCA	Steroid biosynthesis-Glycosaminoglycan biosynthesis - chondroitin sulfate / dermatan sulfate
0.00792179	0.0162062	2.1991	0.19146	TCGA-BLCA	Steroid biosynthesis-Glycosaminoglycan biosynthesis - heparan sulfate / heparin
1.04911e-05	4.07716e-05	0.222952	0.308528	TCGA-BLCA	Steroid biosynthesis-Glycosaminoglycan biosynthesis - keratan sulfate
0.000260355	0.000745154	0.322351	0.258966	TCGA-BLCA	Steroid biosynthesis-Glycosaminoglycan degradation
8.90956e-10	7.88292e-09	14.8433	0.410573	TCGA-BLCA	Steroid biosynthesis-Glycosylphosphatidylinositol (GPI)-anchor biosynthesis
0.580771	0.677207	0.82623	0.0474259	TCGA-BLCA	Steroid biosynthesis-Glycosphingolipid biosynthesis - lacto and neolacto series
1	1	0.955008	0.0104195	TCGA-BLCA	Steroid biosynthesis-Glycosphingolipid biosynthesis - globo and isoglobo series
0.494791	0.59375	0.746169	0.0586533	TCGA-BLCA	Steroid biosynthesis-Glycosphingolipid biosynthesis - ganglio series
0.091058	0.142921	0.487427	0.128544	TCGA-BLCA	Steroid biosynthesis-Other glycan degradation
0.382667	0.483851	0.742897	0.0699615	TCGA-BLCA	Steroid biosynthesis-Thiamine metabolism
4.88099e-06	2.0232e-05	0.26434	0.320812	TCGA-BLCA	Steroid biosynthesis-Riboflavin metabolism
1.73667e-08	1.162e-07	6.06618	0.389786	TCGA-BLCA	Steroid biosynthesis-Vitamin B6 metabolism
0.0398686	0.0684303	0.492476	0.151566	TCGA-BLCA	Steroid biosynthesis-Nicotinate and nicotinamide metabolism
0.0056201	0.0120089	0.258	0.201319	TCGA-BLCA	Steroid biosynthesis-Pantothenate and CoA biosynthesis
0.00428096	0.00935051	2.50568	0.205499	TCGA-BLCA	Steroid biosynthesis-Biotin metabolism
4.39598e-05	0.000146645	3.36607	0.288195	TCGA-BLCA	Steroid biosynthesis-Lipoic acid metabolism
0.741143	0.829681	0.848571	0.0340667	TCGA-BLCA	Steroid biosynthesis-Folate biosynthesis
0.0632438	0.102974	2.17068	0.139757	TCGA-BLCA	Steroid biosynthesis-One carbon pool by folate
2.8996e-05	0.000100677	3.40909	0.294677	TCGA-BLCA	Steroid biosynthesis-Retinol metabolism
0.555003	0.657851	0.731815	0.0541332	TCGA-BLCA	Steroid biosynthesis-Porphyrin metabolism
0.516253	0.618227	1.46087	0.0595491	TCGA-BLCA	Steroid biosynthesis-Ubiquinone and other terpenoid-quinone biosynthesis
0.834568	0.90774	0.838906	0.0287599	TCGA-BLCA	Steroid biosynthesis-Terpenoid backbone biosynthesis
6.22699e-10	5.72752e-09	11.9364	0.380575	TCGA-BLCA	Steroid biosynthesis-Caffeine metabolism
0.677723	0.76907	1.16614	0.0380693	TCGA-BLCA	Steroid biosynthesis-Neomycin, kanamycin and gentamicin biosynthesis
3.43374e-05	0.00011644	3.49412	0.291937	TCGA-BLCA	Steroid biosynthesis-Metabolism of xenobiotics by cytochrome P450
0.0152161	0.0289537	2.09655	0.176065	TCGA-BLCA	Steroid biosynthesis-Drug metabolism - cytochrome P450
0.404966	0.506428	0.715564	0.0686623	TCGA-BLCA	Steroid biosynthesis-Drug metabolism - other enzymes
0.0269327	0.0483707	2.01923	0.16169	TCGA-BLCA	Primary bile acid biosynthesis-Steroid hormone biosynthesis
0.120597	0.181051	0.618819	0.116226	TCGA-BLCA	Primary bile acid biosynthesis-Glycerolipid metabolism
6.6137e-05	0.000210551	0.269152	0.281326	TCGA-BLCA	Primary bile acid biosynthesis-Glycerophospholipid metabolism
0.00392297	0.00863462	0.412975	0.207171	TCGA-BLCA	Primary bile acid biosynthesis-Ether lipid metabolism
0.000273948	0.000782773	0.307732	0.258034	TCGA-BLCA	Primary bile acid biosynthesis-Sphingolipid metabolism
0.00792179	0.0162062	2.1991	0.19146	TCGA-BLCA	Primary bile acid biosynthesis-Arachidonic acid metabolism
0.581448	0.677207	1.20949	0.0473408	TCGA-BLCA	Primary bile acid biosynthesis-Linoleic acid metabolism
0.169249	0.241113	1.5173	0.103815	TCGA-BLCA	Primary bile acid biosynthesis-alpha-Linolenic acid metabolism
0.0103469	0.0206109	0.459184	0.185359	TCGA-BLCA	Primary bile acid biosynthesis-Biosynthesis of unsaturated fatty acids
1.57873e-05	5.91132e-05	0.137907	0.299257	TCGA-BLCA	Primary bile acid biosynthesis-Purine metabolism
0.000304953	0.00086358	0.25614	0.255883	TCGA-BLCA	Primary bile acid biosynthesis-Pyrimidine metabolism
7.57107e-06	3.04064e-05	0.267281	0.314485	TCGA-BLCA	Primary bile acid biosynthesis-Alanine, aspartate and glutamate metabolism
0.000322595	0.000904718	0.35102	0.255274	TCGA-BLCA	Primary bile acid biosynthesis-Glycine, serine and threonine metabolism
8.13355e-10	7.26765e-09	0.0958474	0.416603	TCGA-BLCA	Primary bile acid biosynthesis-Cysteine and methionine metabolism
0.0785193	0.125386	0.537791	0.131559	TCGA-BLCA	Primary bile acid biosynthesis-Valine, leucine and isoleucine degradation
0.128883	0.190941	0.631944	0.113715	TCGA-BLCA	Primary bile acid biosynthesis-Valine, leucine and isoleucine biosynthesis
0.000402696	0.00110972	0.311688	0.251312	TCGA-BLCA	Primary bile acid biosynthesis-Lysine degradation
3.39985e-10	3.29219e-09	0.155671	0.43404	TCGA-BLCA	Primary bile acid biosynthesis-Arginine biosynthesis
0.00632323	0.0132724	0.38748	0.197338	TCGA-BLCA	Primary bile acid biosynthesis-Arginine and proline metabolism
0.000551042	0.00147311	0.366	0.245677	TCGA-BLCA	Primary bile acid biosynthesis-Histidine metabolism
1	1	1.03849	0.00943774	TCGA-BLCA	Primary bile acid biosynthesis-Tyrosine metabolism
0.0193018	0.0358669	0.503513	0.169842	TCGA-BLCA	Primary bile acid biosynthesis-Phenylalanine metabolism
0.000126816	0.000383418	0.248227	0.270501	TCGA-BLCA	Primary bile acid biosynthesis-Tryptophan metabolism
0.0368627	0.064316	0.536232	0.152693	TCGA-BLCA	Primary bile acid biosynthesis-Phenylalanine, tyrosine and tryptophan biosynthesis
0.00677367	0.0141311	0.368163	0.196103	TCGA-BLCA	Primary bile acid biosynthesis-beta-Alanine metabolism
0.0034615	0.00775003	2.484	0.209885	TCGA-BLCA	Primary bile acid biosynthesis-Taurine and hypotaurine metabolism
1.17593e-06	5.51722e-06	0.241653	0.340168	TCGA-BLCA	Primary bile acid biosynthesis-Phosphonate and phosphinate metabolism
0.577888	0.676467	0.823803	0.0477884	TCGA-BLCA	Primary bile acid biosynthesis-Selenocompound metabolism
0.0963343	0.149786	0.575576	0.124434	TCGA-BLCA	Primary bile acid biosynthesis-D-Amino acid metabolism
0.185217	0.262466	0.64702	0.101057	TCGA-BLCA	Primary bile acid biosynthesis-Glutathione metabolism
4.3487e-06	1.82866e-05	0.191053	0.320037	TCGA-BLCA	Primary bile acid biosynthesis-N-Glycan biosynthesis
2.77603e-05	9.73351e-05	0.196483	0.293266	TCGA-BLCA	Primary bile acid biosynthesis-Various types of N-glycan biosynthesis
0.673692	0.768988	1.17097	0.0385758	TCGA-BLCA	Primary bile acid biosynthesis-Mucin type O-glycan biosynthesis
3.71658e-06	1.58386e-05	0.254756	0.324472	TCGA-BLCA	Primary bile acid biosynthesis-Mannose type O-glycan biosynthesis
3.18689e-11	3.9374e-10	0.109742	0.453023	TCGA-BLCA	Primary bile acid biosynthesis-Other types of O-glycan biosynthesis
0.783376	0.855239	0.892713	0.0283334	TCGA-BLCA	Primary bile acid biosynthesis-Glycosaminoglycan biosynthesis - chondroitin sulfate / dermatan sulfate
0.268151	0.359252	0.707721	0.0855515	TCGA-BLCA	Primary bile acid biosynthesis-Glycosaminoglycan biosynthesis - heparan sulfate / heparin
1.99154e-13	4.01301e-12	0.0854185	0.498012	TCGA-BLCA	Primary bile acid biosynthesis-Glycosaminoglycan biosynthesis - keratan sulfate
6.5137e-15	1.68198e-13	0.0847724	0.52936	TCGA-BLCA	Primary bile acid biosynthesis-Glycosaminoglycan degradation
0.881158	0.937285	1.09368	0.0205499	TCGA-BLCA	Primary bile acid biosynthesis-Glycosylphosphatidylinositol (GPI)-anchor biosynthesis
9.41681e-06	3.69258e-05	0.275476	0.311446	TCGA-BLCA	Primary bile acid biosynthesis-Glycosphingolipid biosynthesis - lacto and neolacto series
0.00092746	0.0023565	0.364	0.236067	TCGA-BLCA	Primary bile acid biosynthesis-Glycosphingolipid biosynthesis - globo and isoglobo series
6.6137e-05	0.000210551	0.269152	0.281326	TCGA-BLCA	Primary bile acid biosynthesis-Glycosphingolipid biosynthesis - ganglio series
7.45279e-09	5.40133e-08	0.115028	0.394676	TCGA-BLCA	Primary bile acid biosynthesis-Other glycan degradation
0.00159591	0.00378975	0.382785	0.225588	TCGA-BLCA	Primary bile acid biosynthesis-Thiamine metabolism
5.9228e-15	1.54081e-13	0.0902682	0.53172	TCGA-BLCA	Primary bile acid biosynthesis-Riboflavin metabolism
0.098319	0.152126	1.64093	0.12291	TCGA-BLCA	Primary bile acid biosynthesis-Vitamin B6 metabolism
9.46178e-10	8.28738e-09	0.12766	0.419439	TCGA-BLCA	Primary bile acid biosynthesis-Nicotinate and nicotinamide metabolism
2.11446e-05	7.63834e-05	0.202546	0.297537	TCGA-BLCA	Primary bile acid biosynthesis-Pantothenate and CoA biosynthesis
0.159202	0.230473	0.645593	0.106306	TCGA-BLCA	Primary bile acid biosynthesis-Biotin metabolism
0.408218	0.507055	1.30535	0.0662771	TCGA-BLCA	Primary bile acid biosynthesis-Lipoic acid metabolism
0.0212448	0.0392472	0.491248	0.16771	TCGA-BLCA	Primary bile acid biosynthesis-Folate biosynthesis
0.00392297	0.00863462	0.412975	0.207171	TCGA-BLCA	Primary bile acid biosynthesis-One carbon pool by folate
0.680329	0.76907	1.16308	0.0377426	TCGA-BLCA	Primary bile acid biosynthesis-Retinol metabolism
1.50122e-06	6.91315e-06	0.198488	0.335083	TCGA-BLCA	Primary bile acid biosynthesis-Porphyrin metabolism
0.352736	0.450582	0.713735	0.0744723	TCGA-BLCA	Primary bile acid biosynthesis-Ubiquinone and other terpenoid-quinone biosynthesis
5.89863e-06	2.41913e-05	0.230805	0.317137	TCGA-BLCA	Primary bile acid biosynthesis-Terpenoid backbone biosynthesis
1.25002e-06	5.82565e-06	7.21649	0.306517	TCGA-BLCA	Primary bile acid biosynthesis-Caffeine metabolism
0.207969	0.289413	0.675245	0.0960651	TCGA-BLCA	Primary bile acid biosynthesis-Neomycin, kanamycin and gentamicin biosynthesis
0.139323	0.204497	1.62154	0.111602	TCGA-BLCA	Primary bile acid biosynthesis-Metabolism of xenobiotics by cytochrome P450
1	1	1	0	TCGA-BLCA	Primary bile acid biosynthesis-Drug metabolism - cytochrome P450
0.00809133	0.0165143	0.434905	0.191276	TCGA-BLCA	Primary bile acid biosynthesis-Drug metabolism - other enzymes
0.00267192	0.00607983	0.336627	0.215756	TCGA-BLCA	Steroid hormone biosynthesis-Glycerolipid metabolism
6.3233e-08	3.82028e-07	0.117551	0.335923	TCGA-BLCA	Steroid hormone biosynthesis-Glycerophospholipid metabolism
3.48001e-08	2.21374e-07	0.121403	0.349474	TCGA-BLCA	Steroid hormone biosynthesis-Ether lipid metabolism
1.78491e-06	8.1018e-06	0.198808	0.299265	TCGA-BLCA	Steroid hormone biosynthesis-Sphingolipid metabolism
0.459705	0.560326	1.41085	0.0635257	TCGA-BLCA	Steroid hormone biosynthesis-Arachidonic acid metabolism
0.165277	0.23759	0.619799	0.10581	TCGA-BLCA	Steroid hormone biosynthesis-Linoleic acid metabolism
0.347216	0.444018	0.708104	0.0753298	TCGA-BLCA	Steroid hormone biosynthesis-alpha-Linolenic acid metabolism
0.00494147	0.0106927	0.364635	0.202876	TCGA-BLCA	Steroid hormone biosynthesis-Biosynthesis of unsaturated fatty acids
2.031e-05	7.36828e-05	0.180489	0.274422	TCGA-BLCA	Steroid hormone biosynthesis-Purine metabolism
1.23692e-06	5.7723e-06	0.150842	0.307295	TCGA-BLCA	Steroid hormone biosynthesis-Pyrimidine metabolism
3.56804e-05	0.000120408	0.241251	0.290558	TCGA-BLCA	Steroid hormone biosynthesis-Alanine, aspartate and glutamate metabolism
3.32394e-06	1.41827e-05	0.237908	0.325554	TCGA-BLCA	Steroid hormone biosynthesis-Glycine, serine and threonine metabolism
4.91183e-09	3.66652e-08	0.0907591	0.366818	TCGA-BLCA	Steroid hormone biosynthesis-Cysteine and methionine metabolism
3.9009e-06	1.65231e-05	0.152308	0.288853	TCGA-BLCA	Steroid hormone biosynthesis-Valine, leucine and isoleucine degradation
0.0923659	0.144649	0.598251	0.125122	TCGA-BLCA	Steroid hormone biosynthesis-Valine, leucine and isoleucine biosynthesis
0.00552994	0.0118411	0.320513	0.201008	TCGA-BLCA	Steroid hormone biosynthesis-Lysine degradation
1.13823e-12	1.94504e-11	0.0828424	0.48082	TCGA-BLCA	Steroid hormone biosynthesis-Arginine biosynthesis
0.00729429	0.0150461	0.31701	0.195168	TCGA-BLCA	Steroid hormone biosynthesis-Arginine and proline metabolism
5.56722e-06	2.29401e-05	0.214427	0.317429	TCGA-BLCA	Steroid hormone biosynthesis-Histidine metabolism
0.185583	0.262772	0.608374	0.1022	TCGA-BLCA	Steroid hormone biosynthesis-Tyrosine metabolism
6.03167e-05	0.000193792	0.281008	0.282958	TCGA-BLCA	Steroid hormone biosynthesis-Phenylalanine metabolism
0.011736	0.0230369	0.334827	0.184466	TCGA-BLCA	Steroid hormone biosynthesis-Tryptophan metabolism
0.0167411	0.0316312	0.48751	0.173591	TCGA-BLCA	Steroid hormone biosynthesis-Phenylalanine, tyrosine and tryptophan biosynthesis
3.50518e-07	1.83194e-06	0.0975365	0.32323	TCGA-BLCA	Steroid hormone biosynthesis-beta-Alanine metabolism
0.679034	0.76907	1.1646	0.0379049	TCGA-BLCA	Steroid hormone biosynthesis-Taurine and hypotaurine metabolism
2.06989e-08	1.36919e-07	0.158027	0.387111	TCGA-BLCA	Steroid hormone biosynthesis-Phosphonate and phosphinate metabolism
0.112223	0.170759	0.571324	0.119827	TCGA-BLCA	Steroid hormone biosynthesis-Selenocompound metabolism
0.001509	0.00361787	0.397299	0.226576	TCGA-BLCA	Steroid hormone biosynthesis-D-Amino acid metabolism
0.00497322	0.0107547	0.338958	0.203029	TCGA-BLCA	Steroid hormone biosynthesis-Glutathione metabolism
3.1556e-08	2.02239e-07	0.0990099	0.347422	TCGA-BLCA	Steroid hormone biosynthesis-N-Glycan biosynthesis
9.69648e-08	5.62428e-07	0.1164	0.336967	TCGA-BLCA	Steroid hormone biosynthesis-Various types of N-glycan biosynthesis
0.240841	0.329115	0.678138	0.0906045	TCGA-BLCA	Steroid hormone biosynthesis-Mucin type O-glycan biosynthesis
1.00108e-06	4.79362e-06	0.199176	0.340605	TCGA-BLCA	Steroid hormone biosynthesis-Mannose type O-glycan biosynthesis
3.60291e-08	2.28359e-07	0.163564	0.349742	TCGA-BLCA	Steroid hormone biosynthesis-Other types of O-glycan biosynthesis
0.0607023	0.0993466	0.55622	0.138539	TCGA-BLCA	Steroid hormone biosynthesis-Glycosaminoglycan biosynthesis - chondroitin sulfate / dermatan sulfate
0.00809133	0.0165143	0.434905	0.191276	TCGA-BLCA	Steroid hormone biosynthesis-Glycosaminoglycan biosynthesis - heparan sulfate / heparin
4.36197e-09	3.31282e-08	0.125868	0.402077	TCGA-BLCA	Steroid hormone biosynthesis-Glycosaminoglycan biosynthesis - keratan sulfate
6.6603e-08	3.97565e-07	0.15103	0.372361	TCGA-BLCA	Steroid hormone biosynthesis-Glycosaminoglycan degradation
1	1	0.923188	0.013727	TCGA-BLCA	Steroid hormone biosynthesis-Glycosylphosphatidylinositol (GPI)-anchor biosynthesis
9.61691e-09	6.82781e-08	0.152174	0.395679	TCGA-BLCA	Steroid hormone biosynthesis-Glycosphingolipid biosynthesis - lacto and neolacto series
0.00112724	0.00279683	0.295213	0.232621	TCGA-BLCA	Steroid hormone biosynthesis-Glycosphingolipid biosynthesis - globo and isoglobo series
1.87037e-08	1.2443e-07	0.140775	0.349023	TCGA-BLCA	Steroid hormone biosynthesis-Glycosphingolipid biosynthesis - ganglio series
6.85517e-10	6.25579e-09	0.0810081	0.384651	TCGA-BLCA	Steroid hormone biosynthesis-Other glycan degradation
0.000281747	0.000803083	0.271804	0.257357	TCGA-BLCA	Steroid hormone biosynthesis-Thiamine metabolism
4.73968e-11	5.69743e-10	0.132358	0.452362	TCGA-BLCA	Steroid hormone biosynthesis-Riboflavin metabolism
1	1	1	0	TCGA-BLCA	Steroid hormone biosynthesis-Vitamin B6 metabolism
3.92949e-05	0.000131967	0.21131	0.288387	TCGA-BLCA	Steroid hormone biosynthesis-Nicotinate and nicotinamide metabolism
2.17774e-06	9.68315e-06	0.191667	0.297769	TCGA-BLCA	Steroid hormone biosynthesis-Pantothenate and CoA biosynthesis
0.0465307	0.078779	0.483895	0.147622	TCGA-BLCA	Steroid hormone biosynthesis-Biotin metabolism
0.112223	0.170759	0.571324	0.119827	TCGA-BLCA	Steroid hormone biosynthesis-Lipoic acid metabolism
0.000537613	0.00144163	0.246356	0.245959	TCGA-BLCA	Steroid hormone biosynthesis-Folate biosynthesis
0.0180664	0.0338963	0.417582	0.173032	TCGA-BLCA	Steroid hormone biosynthesis-One carbon pool by folate
0.748155	0.83592	0.856369	0.0331073	TCGA-BLCA	Steroid hormone biosynthesis-Retinol metabolism
1.20879e-07	6.88534e-07	0.134482	0.327232	TCGA-BLCA	Steroid hormone biosynthesis-Porphyrin metabolism
0.167036	0.239628	0.530194	0.108266	TCGA-BLCA	Steroid hormone biosynthesis-Ubiquinone and other terpenoid-quinone biosynthesis
0.000494272	0.00134717	0.21756	0.247212	TCGA-BLCA	Steroid hormone biosynthesis-Terpenoid backbone biosynthesis
0.880077	0.937285	1.0955	0.020739	TCGA-BLCA	Steroid hormone biosynthesis-Caffeine metabolism
0.00509454	0.0109695	0.435312	0.201375	TCGA-BLCA	Steroid hormone biosynthesis-Neomycin, kanamycin and gentamicin biosynthesis
0.0986825	0.152418	1.63915	0.122778	TCGA-BLCA	Steroid hormone biosynthesis-Metabolism of xenobiotics by cytochrome P450
0.0529109	0.088168	0.561983	0.142278	TCGA-BLCA	Steroid hormone biosynthesis-Drug metabolism - cytochrome P450
0.00203919	0.00475493	0.290179	0.221364	TCGA-BLCA	Steroid hormone biosynthesis-Drug metabolism - other enzymes
1.47373e-05	5.61468e-05	0.188218	0.302407	TCGA-BLCA	Glycerolipid metabolism-Glycerophospholipid metabolism
0.00392297	0.00863462	0.412975	0.207171	TCGA-BLCA	Glycerolipid metabolism-Ether lipid metabolism
0.000234037	0.000673702	0.316468	0.260784	TCGA-BLCA	Glycerolipid metabolism-Sphingolipid metabolism
1.22783e-06	5.74523e-06	4.1151	0.339623	TCGA-BLCA	Glycerolipid metabolism-Arachidonic acid metabolism
0.118841	0.178877	1.62353	0.116775	TCGA-BLCA	Glycerolipid metabolism-Linoleic acid metabolism
0.0713636	0.11512	1.71795	0.133243	TCGA-BLCA	Glycerolipid metabolism-alpha-Linolenic acid metabolism
1	1	1	0	TCGA-BLCA	Glycerolipid metabolism-Biosynthesis of unsaturated fatty acids
2.6542e-05	9.36491e-05	0.0778388	0.288177	TCGA-BLCA	Glycerolipid metabolism-Purine metabolism
0.0106029	0.0210607	0.356275	0.186411	TCGA-BLCA	Glycerolipid metabolism-Pyrimidine metabolism
2.45337e-06	1.07039e-05	0.253221	0.330321	TCGA-BLCA	Glycerolipid metabolism-Alanine, aspartate and glutamate metabolism
0.0637772	0.103794	0.564042	0.136939	TCGA-BLCA	Glycerolipid metabolism-Glycine, serine and threonine metabolism
1.28557e-13	2.66755e-12	0.0456182	0.490203	TCGA-BLCA	Glycerolipid metabolism-Cysteine and methionine metabolism
1	1	0.953139	0.0106389	TCGA-BLCA	Glycerolipid metabolism-Valine, leucine and isoleucine degradation
0.118841	0.178877	0.615942	0.116775	TCGA-BLCA	Glycerolipid metabolism-Valine, leucine and isoleucine biosynthesis
0.00972716	0.0194655	0.404494	0.187608	TCGA-BLCA	Glycerolipid metabolism-Lysine degradation
2.29501e-13	4.59794e-12	0.108254	0.501812	TCGA-BLCA	Glycerolipid metabolism-Arginine biosynthesis
0.000969641	0.00244585	0.348128	0.235295	TCGA-BLCA	Glycerolipid metabolism-Arginine and proline metabolism
0.265539	0.356301	0.705009	0.0860191	TCGA-BLCA	Glycerolipid metabolism-Histidine metabolism
0.165108	0.23759	1.53	0.104828	TCGA-BLCA	Glycerolipid metabolism-Tyrosine metabolism
0.160921	0.232575	0.647947	0.105872	TCGA-BLCA	Glycerolipid metabolism-Phenylalanine metabolism
1.94873e-05	7.0837e-05	0.231884	0.299572	TCGA-BLCA	Glycerolipid metabolism-Tryptophan metabolism
0.650782	0.748969	0.833137	0.0414781	TCGA-BLCA	Glycerolipid metabolism-Phenylalanine, tyrosine and tryptophan biosynthesis
0.00137465	0.00333254	0.331532	0.228761	TCGA-BLCA	Glycerolipid metabolism-beta-Alanine metabolism
5.15991e-05	0.00016858	4.87215	0.284029	TCGA-BLCA	Glycerolipid metabolism-Taurine and hypotaurine metabolism
1.031e-06	4.89656e-06	0.237562	0.34182	TCGA-BLCA	Glycerolipid metabolism-Phosphonate and phosphinate metabolism
0.335965	0.430862	1.35378	0.0755255	TCGA-BLCA	Glycerolipid metabolism-Selenocompound metabolism
0.441281	0.541085	0.751563	0.0634858	TCGA-BLCA	Glycerolipid metabolism-D-Amino acid metabolism
0.0503296	0.084391	0.554622	0.143839	TCGA-BLCA	Glycerolipid metabolism-Glutathione metabolism
7.20384e-05	0.000228089	0.220588	0.279145	TCGA-BLCA	Glycerolipid metabolism-N-Glycan biosynthesis
1.0442e-07	6.01665e-07	0.0867499	0.360394	TCGA-BLCA	Glycerolipid metabolism-Various types of N-glycan biosynthesis
0.00250158	0.00571837	2.65625	0.216748	TCGA-BLCA	Glycerolipid metabolism-Mucin type O-glycan biosynthesis
8.01909e-06	3.19116e-05	0.269424	0.313689	TCGA-BLCA	Glycerolipid metabolism-Mannose type O-glycan biosynthesis
4.06243e-10	3.85875e-09	0.14091	0.430381	TCGA-BLCA	Glycerolipid metabolism-Other types of O-glycan biosynthesis
0.88618	0.937285	0.921219	0.0196722	TCGA-BLCA	Glycerolipid metabolism-Glycosaminoglycan biosynthesis - chondroitin sulfate / dermatan sulfate
0.580771	0.677207	1.21032	0.0474259	TCGA-BLCA	Glycerolipid metabolism-Glycosaminoglycan biosynthesis - heparan sulfate / heparin
1.58847e-15	4.78333e-14	0.0782609	0.540062	TCGA-BLCA	Glycerolipid metabolism-Glycosaminoglycan biosynthesis - keratan sulfate
8.74825e-15	2.20932e-13	0.0940171	0.52915	TCGA-BLCA	Glycerolipid metabolism-Glycosaminoglycan degradation
0.00857526	0.01739	2.26986	0.189896	TCGA-BLCA	Glycerolipid metabolism-Glycosylphosphatidylinositol (GPI)-anchor biosynthesis
0.00128557	0.00314051	0.3861	0.229752	TCGA-BLCA	Glycerolipid metabolism-Glycosphingolipid biosynthesis - lacto and neolacto series
0.0103469	0.0206109	0.459184	0.185359	TCGA-BLCA	Glycerolipid metabolism-Glycosphingolipid biosynthesis - globo and isoglobo series
0.0010737	0.00268116	0.355026	0.233349	TCGA-BLCA	Glycerolipid metabolism-Glycosphingolipid biosynthesis - ganglio series
7.08024e-11	8.17275e-10	0.104167	0.443818	TCGA-BLCA	Glycerolipid metabolism-Other glycan degradation
0.000850266	0.00218909	0.376177	0.237643	TCGA-BLCA	Glycerolipid metabolism-Thiamine metabolism
6.02636e-09	4.40624e-08	0.152847	0.401205	TCGA-BLCA	Glycerolipid metabolism-Riboflavin metabolism
1.11723e-10	1.2286e-09	6.86118	0.445003	TCGA-BLCA	Glycerolipid metabolism-Vitamin B6 metabolism
1.84252e-07	1.01309e-06	0.199918	0.362902	TCGA-BLCA	Glycerolipid metabolism-Nicotinate and nicotinamide metabolism
2.24269e-06	9.92132e-06	0.183569	0.328897	TCGA-BLCA	Glycerolipid metabolism-Pantothenate and CoA biosynthesis
0.783601	0.855239	1.11991	0.0283031	TCGA-BLCA	Glycerolipid metabolism-Biotin metabolism
0.0265483	0.0478776	1.92982	0.161597	TCGA-BLCA	Glycerolipid metabolism-Lipoic acid metabolism
0.00692339	0.0143917	0.442105	0.194625	TCGA-BLCA	Glycerolipid metabolism-Folate biosynthesis
0.148093	0.216549	0.629841	0.1092	TCGA-BLCA	Glycerolipid metabolism-One carbon pool by folate
0.00632401	0.0132724	2.30542	0.196722	TCGA-BLCA	Glycerolipid metabolism-Retinol metabolism
6.6603e-08	3.97565e-07	0.15103	0.372361	TCGA-BLCA	Glycerolipid metabolism-Porphyrin metabolism
0.54009	0.643016	0.790348	0.0526257	TCGA-BLCA	Glycerolipid metabolism-Ubiquinone and other terpenoid-quinone biosynthesis
0.00128479	0.00314051	0.36741	0.229874	TCGA-BLCA	Glycerolipid metabolism-Terpenoid backbone biosynthesis
1.1684e-06	5.51158e-06	11.2035	0.306679	TCGA-BLCA	Glycerolipid metabolism-Caffeine metabolism
0.761731	0.845937	1.14818	0.0312585	TCGA-BLCA	Glycerolipid metabolism-Neomycin, kanamycin and gentamicin biosynthesis
0.000200859	0.000584125	3.67227	0.263117	TCGA-BLCA	Glycerolipid metabolism-Metabolism of xenobiotics by cytochrome P450
0.508665	0.609559	1.31548	0.0567779	TCGA-BLCA	Glycerolipid metabolism-Drug metabolism - cytochrome P450
0.000761226	0.00198032	0.369048	0.239732	TCGA-BLCA	Glycerolipid metabolism-Drug metabolism - other enzymes
0.567983	0.668463	1.2265	0.0490408	TCGA-BLCA	Glycerophospholipid metabolism-Ether lipid metabolism
0.00720005	0.0148693	2.2434	0.19371	TCGA-BLCA	Glycerophospholipid metabolism-Sphingolipid metabolism
3.19396e-13	6.05116e-12	11.0379	0.494783	TCGA-BLCA	Glycerophospholipid metabolism-Arachidonic acid metabolism
0.00632323	0.0132724	2.58078	0.197338	TCGA-BLCA	Glycerophospholipid metabolism-Linoleic acid metabolism
1.3356e-05	5.13329e-05	4.30538	0.305229	TCGA-BLCA	Glycerophospholipid metabolism-alpha-Linolenic acid metabolism
0.00692339	0.0143917	2.2619	0.194625	TCGA-BLCA	Glycerophospholipid metabolism-Biosynthesis of unsaturated fatty acids
0.19836	0.2786	0.625882	0.0993218	TCGA-BLCA	Glycerophospholipid metabolism-Purine metabolism
0.316104	0.412866	1.38971	0.0786889	TCGA-BLCA	Glycerophospholipid metabolism-Pyrimidine metabolism
0.860851	0.931386	1.13127	0.0241121	TCGA-BLCA	Glycerophospholipid metabolism-Alanine, aspartate and glutamate metabolism
0.469563	0.56995	1.38971	0.062137	TCGA-BLCA	Glycerophospholipid metabolism-Glycine, serine and threonine metabolism
0.00015321	0.00045727	0.326679	0.268044	TCGA-BLCA	Glycerophospholipid metabolism-Cysteine and methionine metabolism
0.0268824	0.0483707	1.9241	0.161248	TCGA-BLCA	Glycerophospholipid metabolism-Valine, leucine and isoleucine degradation
0.531052	0.633338	0.781893	0.053807	TCGA-BLCA	Glycerophospholipid metabolism-Valine, leucine and isoleucine biosynthesis
0.00587882	0.0124505	2.23256	0.198122	TCGA-BLCA	Glycerophospholipid metabolism-Lysine degradation
0.000484685	0.00132311	0.283564	0.247959	TCGA-BLCA	Glycerophospholipid metabolism-Arginine biosynthesis
0.168486	0.240812	1.51961	0.104001	TCGA-BLCA	Glycerophospholipid metabolism-Arginine and proline metabolism
0.16973	0.241402	1.59718	0.104713	TCGA-BLCA	Glycerophospholipid metabolism-Histidine metabolism
0.000402696	0.00110972	3.20833	0.251312	TCGA-BLCA	Glycerophospholipid metabolism-Tyrosine metabolism
0.430778	0.530258	1.34868	0.064957	TCGA-BLCA	Glycerophospholipid metabolism-Phenylalanine metabolism
0.89077	0.937285	0.927273	0.0188713	TCGA-BLCA	Glycerophospholipid metabolism-Tryptophan metabolism
0.591563	0.685796	1.29343	0.0491919	TCGA-BLCA	Glycerophospholipid metabolism-Phenylalanine, tyrosine and tryptophan biosynthesis
0.325659	0.422811	0.7289	0.0771517	TCGA-BLCA	Glycerophospholipid metabolism-beta-Alanine metabolism
1.29155e-09	1.10082e-08	11.729	0.373573	TCGA-BLCA	Glycerophospholipid metabolism-Taurine and hypotaurine metabolism
0.0812229	0.129348	0.507185	0.131372	TCGA-BLCA	Glycerophospholipid metabolism-Phosphonate and phosphinate metabolism
0.00392595	0.00863462	2.55311	0.20739	TCGA-BLCA	Glycerophospholipid metabolism-Selenocompound metabolism
1	1	1.09498	0.0146254	TCGA-BLCA	Glycerophospholipid metabolism-D-Amino acid metabolism
0.0292551	0.0521388	1.97696	0.159364	TCGA-BLCA	Glycerophospholipid metabolism-Glutathione metabolism
0.0956496	0.148921	1.65432	0.123888	TCGA-BLCA	Glycerophospholipid metabolism-N-Glycan biosynthesis
0.565736	0.666268	0.81338	0.0493264	TCGA-BLCA	Glycerophospholipid metabolism-Various types of N-glycan biosynthesis
0.00189687	0.00445885	4.36508	0.222911	TCGA-BLCA	Glycerophospholipid metabolism-Mucin type O-glycan biosynthesis
0.296759	0.391708	0.652622	0.0836003	TCGA-BLCA	Glycerophospholipid metabolism-Mannose type O-glycan biosynthesis
2.43555e-05	8.71696e-05	0.285963	0.297267	TCGA-BLCA	Glycerophospholipid metabolism-Other types of O-glycan biosynthesis
1	1	1.05161	0.0108934	TCGA-BLCA	Glycerophospholipid metabolism-Glycosaminoglycan biosynthesis - chondroitin sulfate / dermatan sulfate
0.0423082	0.0724393	1.99531	0.149786	TCGA-BLCA	Glycerophospholipid metabolism-Glycosaminoglycan biosynthesis - heparan sulfate / heparin
1.40929e-10	1.48422e-09	0.140944	0.441899	TCGA-BLCA	Glycerophospholipid metabolism-Glycosaminoglycan biosynthesis - keratan sulfate
7.62762e-07	3.7293e-06	0.191027	0.343843	TCGA-BLCA	Glycerophospholipid metabolism-Glycosaminoglycan degradation
1.23607e-20	9.79302e-19	19.656	0.625431	TCGA-BLCA	Glycerophospholipid metabolism-Glycosylphosphatidylinositol (GPI)-anchor biosynthesis
0.728328	0.817434	0.833856	0.0358287	TCGA-BLCA	Glycerophospholipid metabolism-Glycosphingolipid biosynthesis - lacto and neolacto series
1	1	1	0	TCGA-BLCA	Glycerophospholipid metabolism-Glycosphingolipid biosynthesis - globo and isoglobo series
1	1	0.962885	0.00944448	TCGA-BLCA	Glycerophospholipid metabolism-Glycosphingolipid biosynthesis - ganglio series
1.61172e-07	8.90406e-07	0.20771	0.365047	TCGA-BLCA	Glycerophospholipid metabolism-Other glycan degradation
0.667593	0.764028	0.848571	0.0393445	TCGA-BLCA	Glycerophospholipid metabolism-Thiamine metabolism
0.000121249	0.000368184	0.206803	0.270555	TCGA-BLCA	Glycerophospholipid metabolism-Riboflavin metabolism
1.16575e-15	3.56474e-14	15.7907	0.537853	TCGA-BLCA	Glycerophospholipid metabolism-Vitamin B6 metabolism
0.484432	0.585146	0.790514	0.057639	TCGA-BLCA	Glycerophospholipid metabolism-Nicotinate and nicotinamide metabolism
0.581988	0.677207	0.827249	0.047273	TCGA-BLCA	Glycerophospholipid metabolism-Pantothenate and CoA biosynthesis
0.0553646	0.0912534	1.84558	0.141479	TCGA-BLCA	Glycerophospholipid metabolism-Biotin metabolism
0.0010737	0.00268116	2.81669	0.233349	TCGA-BLCA	Glycerophospholipid metabolism-Lipoic acid metabolism
0.325659	0.422811	1.37193	0.0771517	TCGA-BLCA	Glycerophospholipid metabolism-Folate biosynthesis
0.408889	0.507055	1.30435	0.0661822	TCGA-BLCA	Glycerophospholipid metabolism-One carbon pool by folate
0.00024497	0.000704011	3.53134	0.259828	TCGA-BLCA	Glycerophospholipid metabolism-Retinol metabolism
0.216196	0.298125	0.684805	0.0943564	TCGA-BLCA	Glycerophospholipid metabolism-Porphyrin metabolism
0.000327645	0.000916671	2.8417	0.255001	TCGA-BLCA	Glycerophospholipid metabolism-Ubiquinone and other terpenoid-quinone biosynthesis
0.581448	0.677207	0.826797	0.0473408	TCGA-BLCA	Glycerophospholipid metabolism-Terpenoid backbone biosynthesis
2.36804e-05	8.49277e-05	12.0808	0.270823	TCGA-BLCA	Glycerophospholipid metabolism-Caffeine metabolism
0.860851	0.931386	1.13127	0.0241121	TCGA-BLCA	Glycerophospholipid metabolism-Neomycin, kanamycin and gentamicin biosynthesis
9.46285e-05	0.000294795	4.66066	0.274687	TCGA-BLCA	Glycerophospholipid metabolism-Metabolism of xenobiotics by cytochrome P450
1.07099e-05	4.15754e-05	4.90869	0.272753	TCGA-BLCA	Glycerophospholipid metabolism-Drug metabolism - cytochrome P450
0.557827	0.660974	1.24004	0.0503359	TCGA-BLCA	Glycerophospholipid metabolism-Drug metabolism - other enzymes
0.130332	0.192597	1.57687	0.113288	TCGA-BLCA	Ether lipid metabolism-Sphingolipid metabolism
3.19646e-11	3.9374e-10	7.42424	0.456832	TCGA-BLCA	Ether lipid metabolism-Arachidonic acid metabolism
0.00606668	0.0128017	2.4531	0.19797	TCGA-BLCA	Ether lipid metabolism-Linoleic acid metabolism
0.00128479	0.00314051	2.72175	0.229874	TCGA-BLCA	Ether lipid metabolism-alpha-Linolenic acid metabolism
0.168486	0.240812	1.51961	0.104001	TCGA-BLCA	Ether lipid metabolism-Biosynthesis of unsaturated fatty acids
0.328353	0.4252	0.688235	0.078326	TCGA-BLCA	Ether lipid metabolism-Purine metabolism
0.379217	0.480185	1.35199	0.0704702	TCGA-BLCA	Ether lipid metabolism-Pyrimidine metabolism
0.54009	0.643016	0.790348	0.0526257	TCGA-BLCA	Ether lipid metabolism-Alanine, aspartate and glutamate metabolism
0.744783	0.832953	1.17283	0.0335683	TCGA-BLCA	Ether lipid metabolism-Glycine, serine and threonine metabolism
0.000168684	0.000500452	0.315638	0.266362	TCGA-BLCA	Ether lipid metabolism-Cysteine and methionine metabolism
0.00524655	0.0112828	2.28374	0.200711	TCGA-BLCA	Ether lipid metabolism-Valine, leucine and isoleucine degradation
0.0963343	0.149786	0.575576	0.124434	TCGA-BLCA	Ether lipid metabolism-Valine, leucine and isoleucine biosynthesis
0.265539	0.356301	1.41842	0.0860191	TCGA-BLCA	Ether lipid metabolism-Lysine degradation
0.001259	0.00309292	0.346229	0.23037	TCGA-BLCA	Ether lipid metabolism-Arginine biosynthesis
0.0529109	0.088168	1.77941	0.142278	TCGA-BLCA	Ether lipid metabolism-Arginine and proline metabolism
1	1	1.04391	0.0100672	TCGA-BLCA	Ether lipid metabolism-Histidine metabolism
0.00048065	0.00131518	2.93713	0.248183	TCGA-BLCA	Ether lipid metabolism-Tyrosine metabolism
1	1	0.957937	0.0100672	TCGA-BLCA	Ether lipid metabolism-Phenylalanine metabolism
0.889833	0.937285	1.07985	0.0190347	TCGA-BLCA	Ether lipid metabolism-Tryptophan metabolism
1	1	1.05161	0.0108934	TCGA-BLCA	Ether lipid metabolism-Phenylalanine, tyrosine and tryptophan biosynthesis
0.468511	0.568871	0.776607	0.0597614	TCGA-BLCA	Ether lipid metabolism-beta-Alanine metabolism
9.81976e-06	3.83334e-05	5.78472	0.307698	TCGA-BLCA	Ether lipid metabolism-Taurine and hypotaurine metabolism
0.00632323	0.0132724	0.38748	0.197338	TCGA-BLCA	Ether lipid metabolism-Phosphonate and phosphinate metabolism
0.0103469	0.0206109	2.17778	0.185359	TCGA-BLCA	Ether lipid metabolism-Selenocompound metabolism
0.865685	0.934296	1.12163	0.0232621	TCGA-BLCA	Ether lipid metabolism-D-Amino acid metabolism
0.330737	0.427493	1.36286	0.0763464	TCGA-BLCA	Ether lipid metabolism-Glutathione metabolism
0.00533415	0.0114571	2.39016	0.200603	TCGA-BLCA	Ether lipid metabolism-N-Glycan biosynthesis
0.754189	0.8397	1.15884	0.0322842	TCGA-BLCA	Ether lipid metabolism-Various types of N-glycan biosynthesis
0.000389144	0.00107834	3.69907	0.251762	TCGA-BLCA	Ether lipid metabolism-Mucin type O-glycan biosynthesis
0.142429	0.208879	0.621429	0.110739	TCGA-BLCA	Ether lipid metabolism-Mannose type O-glycan biosynthesis
0.0056993	0.0121441	0.445165	0.198831	TCGA-BLCA	Ether lipid metabolism-Other types of O-glycan biosynthesis
0.885499	0.937285	1.0866	0.0197913	TCGA-BLCA	Ether lipid metabolism-Glycosaminoglycan biosynthesis - chondroitin sulfate / dermatan sulfate
0.188538	0.266847	1.53535	0.100301	TCGA-BLCA	Ether lipid metabolism-Glycosaminoglycan biosynthesis - heparan sulfate / heparin
1.90962e-11	2.4474e-10	0.135198	0.462285	TCGA-BLCA	Ether lipid metabolism-Glycosaminoglycan biosynthesis - keratan sulfate
1.31811e-08	8.92221e-08	0.169279	0.393445	TCGA-BLCA	Ether lipid metabolism-Glycosaminoglycan degradation
7.11545e-16	2.23464e-14	11.9786	0.548735	TCGA-BLCA	Ether lipid metabolism-Glycosylphosphatidylinositol (GPI)-anchor biosynthesis
0.0269636	0.0484013	0.437666	0.162835	TCGA-BLCA	Ether lipid metabolism-Glycosphingolipid biosynthesis - lacto and neolacto series
0.783526	0.855239	0.892857	0.0283132	TCGA-BLCA	Ether lipid metabolism-Glycosphingolipid biosynthesis - globo and isoglobo series
0.0542091	0.0894335	0.565574	0.141516	TCGA-BLCA	Ether lipid metabolism-Glycosphingolipid biosynthesis - ganglio series
2.77947e-05	9.73351e-05	0.277108	0.295084	TCGA-BLCA	Ether lipid metabolism-Other glycan degradation
0.403803	0.505806	0.762179	0.0669038	TCGA-BLCA	Ether lipid metabolism-Thiamine metabolism
8.04653e-06	3.19843e-05	0.213006	0.312081	TCGA-BLCA	Ether lipid metabolism-Riboflavin metabolism
1.66066e-08	1.11328e-07	5.41667	0.391865	TCGA-BLCA	Ether lipid metabolism-Vitamin B6 metabolism
0.409391	0.507055	0.767106	0.0661113	TCGA-BLCA	Ether lipid metabolism-Nicotinate and nicotinamide metabolism
1	1	0.961483	0.00962473	TCGA-BLCA	Ether lipid metabolism-Pantothenate and CoA biosynthesis
0.0265483	0.0478776	1.92982	0.161597	TCGA-BLCA	Ether lipid metabolism-Biotin metabolism
0.00949827	0.0190402	2.21913	0.18744	TCGA-BLCA	Ether lipid metabolism-Lipoic acid metabolism
0.332055	0.42872	1.36054	0.0761387	TCGA-BLCA	Ether lipid metabolism-Folate biosynthesis
0.783601	0.855239	1.11991	0.0283031	TCGA-BLCA	Ether lipid metabolism-One carbon pool by folate
0.0281187	0.0502676	1.99706	0.160482	TCGA-BLCA	Ether lipid metabolism-Retinol metabolism
0.405172	0.506428	0.763393	0.066709	TCGA-BLCA	Ether lipid metabolism-Porphyrin metabolism
0.0053837	0.0115351	2.272	0.200127	TCGA-BLCA	Ether lipid metabolism-Ubiquinone and other terpenoid-quinone biosynthesis
0.783376	0.855239	0.892713	0.0283334	TCGA-BLCA	Ether lipid metabolism-Terpenoid backbone biosynthesis
3.47918e-05	0.000117866	7.28571	0.266509	TCGA-BLCA	Ether lipid metabolism-Caffeine metabolism
0.632285	0.731302	1.2265	0.0438529	TCGA-BLCA	Ether lipid metabolism-Neomycin, kanamycin and gentamicin biosynthesis
5.15991e-05	0.00016858	4.87215	0.284029	TCGA-BLCA	Ether lipid metabolism-Metabolism of xenobiotics by cytochrome P450
0.0478975	0.0808967	2.20798	0.147576	TCGA-BLCA	Ether lipid metabolism-Drug metabolism - cytochrome P450
0.782468	0.855239	0.891837	0.0284555	TCGA-BLCA	Ether lipid metabolism-Drug metabolism - other enzymes
2.86753e-06	1.23563e-05	4.06723	0.327895	TCGA-BLCA	Sphingolipid metabolism-Arachidonic acid metabolism
0.105197	0.161195	1.68831	0.121268	TCGA-BLCA	Sphingolipid metabolism-Linoleic acid metabolism
0.00179001	0.0042305	2.55683	0.22328	TCGA-BLCA	Sphingolipid metabolism-alpha-Linolenic acid metabolism
0.093583	0.14603	1.66506	0.12466	TCGA-BLCA	Sphingolipid metabolism-Biosynthesis of unsaturated fatty acids
0.000537613	0.00144163	0.246356	0.245959	TCGA-BLCA	Sphingolipid metabolism-Purine metabolism
0.116687	0.176397	0.579365	0.118375	TCGA-BLCA	Sphingolipid metabolism-Pyrimidine metabolism
0.105197	0.161195	0.592308	0.121268	TCGA-BLCA	Sphingolipid metabolism-Alanine, aspartate and glutamate metabolism
0.611757	0.708735	0.794574	0.0465242	TCGA-BLCA	Sphingolipid metabolism-Glycine, serine and threonine metabolism
1.21447e-09	1.04021e-08	0.1417	0.41833	TCGA-BLCA	Sphingolipid metabolism-Cysteine and methionine metabolism
1	1	0.961483	0.00962473	TCGA-BLCA	Sphingolipid metabolism-Valine, leucine and isoleucine degradation
0.229132	0.314843	0.664557	0.0928922	TCGA-BLCA	Sphingolipid metabolism-Valine, leucine and isoleucine biosynthesis
0.485955	0.586579	1.26292	0.057438	TCGA-BLCA	Sphingolipid metabolism-Lysine degradation
6.5091e-07	3.20944e-06	0.199111	0.346362	TCGA-BLCA	Sphingolipid metabolism-Arginine biosynthesis
1	1	1	0	TCGA-BLCA	Sphingolipid metabolism-Arginine and proline metabolism
1	1	1.04461	0.0101456	TCGA-BLCA	Sphingolipid metabolism-Histidine metabolism
0.0553646	0.0912534	1.84558	0.141479	TCGA-BLCA	Sphingolipid metabolism-Tyrosine metabolism
0.656511	0.754316	1.19264	0.0407485	TCGA-BLCA	Sphingolipid metabolism-Phenylalanine metabolism
0.0978341	0.15151	0.608523	0.123086	TCGA-BLCA	Sphingolipid metabolism-Tryptophan metabolism
0.494791	0.59375	1.34018	0.0586533	TCGA-BLCA	Sphingolipid metabolism-Phenylalanine, tyrosine and tryptophan biosynthesis
0.00663088	0.0138498	0.438113	0.195628	TCGA-BLCA	Sphingolipid metabolism-beta-Alanine metabolism
2.58512e-06	1.11808e-05	6.3	0.325669	TCGA-BLCA	Sphingolipid metabolism-Taurine and hypotaurine metabolism
0.0158345	0.0300812	0.457229	0.175463	TCGA-BLCA	Sphingolipid metabolism-Phosphonate and phosphinate metabolism
0.00236847	0.00543549	2.54642	0.217704	TCGA-BLCA	Sphingolipid metabolism-Selenocompound metabolism
0.287467	0.380741	1.55873	0.0852202	TCGA-BLCA	Sphingolipid metabolism-D-Amino acid metabolism
1	1	0.961483	0.00962473	TCGA-BLCA	Sphingolipid metabolism-Glutathione metabolism
0.656511	0.754316	0.838476	0.0407485	TCGA-BLCA	Sphingolipid metabolism-N-Glycan biosynthesis
0.00223197	0.00515615	0.345679	0.219265	TCGA-BLCA	Sphingolipid metabolism-Various types of N-glycan biosynthesis
8.18424e-05	0.000257726	5.32653	0.276385	TCGA-BLCA	Sphingolipid metabolism-Mucin type O-glycan biosynthesis
0.0106796	0.0211769	0.439318	0.184949	TCGA-BLCA	Sphingolipid metabolism-Mannose type O-glycan biosynthesis
8.56247e-13	1.48501e-11	0.116667	0.490653	TCGA-BLCA	Sphingolipid metabolism-Other types of O-glycan biosynthesis
0.173944	0.247194	1.58242	0.103695	TCGA-BLCA	Sphingolipid metabolism-Glycosaminoglycan biosynthesis - chondroitin sulfate / dermatan sulfate
0.00428096	0.00935051	2.50568	0.205499	TCGA-BLCA	Sphingolipid metabolism-Glycosaminoglycan biosynthesis - heparan sulfate / heparin
5.52551e-18	2.29309e-16	0.0684621	0.58501	TCGA-BLCA	Sphingolipid metabolism-Glycosaminoglycan biosynthesis - keratan sulfate
1.08691e-08	7.59313e-08	0.175332	0.396232	TCGA-BLCA	Sphingolipid metabolism-Glycosaminoglycan degradation
6.91286e-12	9.91697e-11	7.76884	0.471782	TCGA-BLCA	Sphingolipid metabolism-Glycosylphosphatidylinositol (GPI)-anchor biosynthesis
0.0513446	0.0859276	0.530231	0.143849	TCGA-BLCA	Sphingolipid metabolism-Glycosphingolipid biosynthesis - lacto and neolacto series
0.408889	0.507055	0.766667	0.0661822	TCGA-BLCA	Sphingolipid metabolism-Glycosphingolipid biosynthesis - globo and isoglobo series
0.0131938	0.0253828	0.484119	0.179317	TCGA-BLCA	Sphingolipid metabolism-Glycosphingolipid biosynthesis - ganglio series
7.37766e-08	4.35169e-07	0.187739	0.373773	TCGA-BLCA	Sphingolipid metabolism-Other glycan degradation
0.0972277	0.150906	0.607407	0.123307	TCGA-BLCA	Sphingolipid metabolism-Thiamine metabolism
2.03721e-06	9.12817e-06	0.166034	0.329312	TCGA-BLCA	Sphingolipid metabolism-Riboflavin metabolism
3.08286e-13	5.97047e-12	12.0511	0.493291	TCGA-BLCA	Sphingolipid metabolism-Vitamin B6 metabolism
0.0390745	0.0673325	0.544086	0.15097	TCGA-BLCA	Sphingolipid metabolism-Nicotinate and nicotinamide metabolism
0.00392297	0.00863462	0.412975	0.207171	TCGA-BLCA	Sphingolipid metabolism-Pantothenate and CoA biosynthesis
0.269188	0.360503	1.41085	0.0853666	TCGA-BLCA	Sphingolipid metabolism-Biotin metabolism
0.0572384	0.0939863	1.82812	0.140422	TCGA-BLCA	Sphingolipid metabolism-Lipoic acid metabolism
0.408218	0.507055	0.766078	0.0662771	TCGA-BLCA	Sphingolipid metabolism-Folate biosynthesis
0.334929	0.430862	1.35556	0.0756876	TCGA-BLCA	Sphingolipid metabolism-One carbon pool by folate
0.00137465	0.00333254	3.0163	0.228761	TCGA-BLCA	Sphingolipid metabolism-Retinol metabolism
0.00218681	0.0050619	0.405945	0.219187	TCGA-BLCA	Sphingolipid metabolism-Porphyrin metabolism
0.407377	0.507055	1.30661	0.0663962	TCGA-BLCA	Sphingolipid metabolism-Ubiquinone and other terpenoid-quinone biosynthesis
0.409891	0.507055	0.767544	0.0660407	TCGA-BLCA	Sphingolipid metabolism-Terpenoid backbone biosynthesis
3.38864e-05	0.000115359	9.20275	0.274494	TCGA-BLCA	Sphingolipid metabolism-Caffeine metabolism
1	1	1.0562	0.0113556	TCGA-BLCA	Sphingolipid metabolism-Neomycin, kanamycin and gentamicin biosynthesis
7.47093e-08	4.39927e-07	5.92495	0.333862	TCGA-BLCA	Sphingolipid metabolism-Metabolism of xenobiotics by cytochrome P450
0.0868781	0.137047	1.92247	0.129037	TCGA-BLCA	Sphingolipid metabolism-Drug metabolism - cytochrome P450
0.0705868	0.114025	0.580317	0.133606	TCGA-BLCA	Sphingolipid metabolism-Drug metabolism - other enzymes
0.0204277	0.0377977	0.48661	0.168764	TCGA-BLCA	Arachidonic acid metabolism-Linoleic acid metabolism
0.123675	0.185193	0.62378	0.115278	TCGA-BLCA	Arachidonic acid metabolism-alpha-Linolenic acid metabolism
4.58017e-06	1.90758e-05	0.26208	0.321672	TCGA-BLCA	Arachidonic acid metabolism-Biosynthesis of unsaturated fatty acids
2.68698e-10	2.67623e-09	0.115789	0.431547	TCGA-BLCA	Arachidonic acid metabolism-Purine metabolism
2.48999e-06	1.08096e-05	0.214815	0.328798	TCGA-BLCA	Arachidonic acid metabolism-Pyrimidine metabolism
1.26793e-10	1.36842e-09	0.147793	0.44389	TCGA-BLCA	Arachidonic acid metabolism-Alanine, aspartate and glutamate metabolism
1.49237e-09	1.25662e-08	0.154987	0.417436	TCGA-BLCA	Arachidonic acid metabolism-Glycine, serine and threonine metabolism
8.06466e-12	1.1382e-10	0.107168	0.466583	TCGA-BLCA	Arachidonic acid metabolism-Cysteine and methionine metabolism
5.40114e-06	2.2335e-05	0.241503	0.318728	TCGA-BLCA	Arachidonic acid metabolism-Valine, leucine and isoleucine degradation
6.0266e-06	2.46292e-05	0.258898	0.317616	TCGA-BLCA	Arachidonic acid metabolism-Valine, leucine and isoleucine biosynthesis
2.28161e-06	1.00426e-05	0.238216	0.330862	TCGA-BLCA	Arachidonic acid metabolism-Lysine degradation
3.10083e-19	1.8637e-17	0.059867	0.604743	TCGA-BLCA	Arachidonic acid metabolism-Arginine biosynthesis
1.27325e-08	8.72013e-08	0.17876	0.394614	TCGA-BLCA	Arachidonic acid metabolism-Arginine and proline metabolism
3.26145e-13	6.14563e-12	0.105195	0.497796	TCGA-BLCA	Arachidonic acid metabolism-Histidine metabolism
0.00023276	0.000671134	0.332867	0.260934	TCGA-BLCA	Arachidonic acid metabolism-Tyrosine metabolism
6.48213e-10	5.9465e-09	0.14906	0.426161	TCGA-BLCA	Arachidonic acid metabolism-Phenylalanine metabolism
4.90629e-09	3.66652e-08	0.168627	0.405046	TCGA-BLCA	Arachidonic acid metabolism-Tryptophan metabolism
1.60862e-06	7.33026e-06	0.213933	0.334805	TCGA-BLCA	Arachidonic acid metabolism-Phenylalanine, tyrosine and tryptophan biosynthesis
1.16575e-15	3.56474e-14	0.0633284	0.537853	TCGA-BLCA	Arachidonic acid metabolism-beta-Alanine metabolism
0.617485	0.714658	1.24927	0.0457749	TCGA-BLCA	Arachidonic acid metabolism-Taurine and hypotaurine metabolism
5.16453e-16	1.667e-14	0.0807416	0.55071	TCGA-BLCA	Arachidonic acid metabolism-Phosphonate and phosphinate metabolism
0.0131272	0.0252825	0.48359	0.179445	TCGA-BLCA	Arachidonic acid metabolism-Selenocompound metabolism
1.94873e-05	7.0837e-05	0.231884	0.299572	TCGA-BLCA	Arachidonic acid metabolism-D-Amino acid metabolism
5.66235e-05	0.000182599	0.308545	0.284287	TCGA-BLCA	Arachidonic acid metabolism-Glutathione metabolism
2.54568e-07	1.3716e-06	0.19697	0.358569	TCGA-BLCA	Arachidonic acid metabolism-N-Glycan biosynthesis
1.2268e-07	6.95386e-07	0.177763	0.366736	TCGA-BLCA	Arachidonic acid metabolism-Various types of N-glycan biosynthesis
0.00720005	0.0148693	0.445752	0.19371	TCGA-BLCA	Arachidonic acid metabolism-Mucin type O-glycan biosynthesis
1.41233e-11	1.87201e-10	0.130857	0.464773	TCGA-BLCA	Arachidonic acid metabolism-Mannose type O-glycan biosynthesis
1.76503e-14	4.24338e-13	0.0944393	0.522815	TCGA-BLCA	Arachidonic acid metabolism-Other types of O-glycan biosynthesis
0.000649324	0.00171351	0.358974	0.242696	TCGA-BLCA	Arachidonic acid metabolism-Glycosaminoglycan biosynthesis - chondroitin sulfate / dermatan sulfate
0.00218681	0.0050619	0.405945	0.219187	TCGA-BLCA	Arachidonic acid metabolism-Glycosaminoglycan biosynthesis - heparan sulfate / heparin
7.98888e-19	4.16648e-17	0.0607595	0.597566	TCGA-BLCA	Arachidonic acid metabolism-Glycosaminoglycan biosynthesis - keratan sulfate
3.74287e-19	2.17461e-17	0.0610381	0.603774	TCGA-BLCA	Arachidonic acid metabolism-Glycosaminoglycan degradation
0.197268	0.277289	0.662313	0.0983612	TCGA-BLCA	Arachidonic acid metabolism-Glycosylphosphatidylinositol (GPI)-anchor biosynthesis
3.00326e-15	8.4835e-14	0.0839506	0.536088	TCGA-BLCA	Arachidonic acid metabolism-Glycosphingolipid biosynthesis - lacto and neolacto series
4.76617e-12	7.10038e-11	0.123677	0.47475	TCGA-BLCA	Arachidonic acid metabolism-Glycosphingolipid biosynthesis - globo and isoglobo series
9.11068e-12	1.2755e-10	0.124705	0.468326	TCGA-BLCA	Arachidonic acid metabolism-Glycosphingolipid biosynthesis - ganglio series
9.05397e-15	2.23845e-13	0.0684468	0.521567	TCGA-BLCA	Arachidonic acid metabolism-Other glycan degradation
2.69838e-07	1.44494e-06	0.221643	0.359066	TCGA-BLCA	Arachidonic acid metabolism-Thiamine metabolism
6.88948e-14	1.50105e-12	0.088172	0.508632	TCGA-BLCA	Arachidonic acid metabolism-Riboflavin metabolism
0.409391	0.507055	0.767106	0.0661113	TCGA-BLCA	Arachidonic acid metabolism-Vitamin B6 metabolism
3.67586e-09	2.84125e-08	0.172476	0.408746	TCGA-BLCA	Arachidonic acid metabolism-Nicotinate and nicotinamide metabolism
5.74848e-09	4.24559e-08	0.171875	0.403473	TCGA-BLCA	Arachidonic acid metabolism-Pantothenate and CoA biosynthesis
9.49147e-06	3.71767e-05	0.275776	0.311335	TCGA-BLCA	Arachidonic acid metabolism-Biotin metabolism
0.0123068	0.0239807	0.476883	0.181067	TCGA-BLCA	Arachidonic acid metabolism-Lipoic acid metabolism
7.27538e-10	6.57727e-09	0.160211	0.426067	TCGA-BLCA	Arachidonic acid metabolism-Folate biosynthesis
1.57753e-05	5.91132e-05	0.282116	0.30384	TCGA-BLCA	Arachidonic acid metabolism-One carbon pool by folate
0.00169481	0.0040164	0.387129	0.224382	TCGA-BLCA	Arachidonic acid metabolism-Retinol metabolism
1.19135e-11	1.63505e-10	0.120484	0.464903	TCGA-BLCA	Arachidonic acid metabolism-Porphyrin metabolism
0.000366589	0.00101665	0.341772	0.253012	TCGA-BLCA	Arachidonic acid metabolism-Ubiquinone and other terpenoid-quinone biosynthesis
9.44367e-10	8.28738e-09	0.155837	0.422686	TCGA-BLCA	Arachidonic acid metabolism-Terpenoid backbone biosynthesis
0.000258067	0.00073982	3.97627	0.232769	TCGA-BLCA	Arachidonic acid metabolism-Caffeine metabolism
0.0607023	0.0993466	0.55622	0.138539	TCGA-BLCA	Arachidonic acid metabolism-Neomycin, kanamycin and gentamicin biosynthesis
0.404966	0.506428	0.715564	0.0686623	TCGA-BLCA	Arachidonic acid metabolism-Metabolism of xenobiotics by cytochrome P450
0.00791153	0.0162042	0.355623	0.192897	TCGA-BLCA	Arachidonic acid metabolism-Drug metabolism - cytochrome P450
1.26793e-10	1.36842e-09	0.147793	0.44389	TCGA-BLCA	Arachidonic acid metabolism-Drug metabolism - other enzymes
0.398586	0.500349	1.3201	0.0676494	TCGA-BLCA	Linoleic acid metabolism-alpha-Linolenic acid metabolism
0.045237	0.0767752	0.53913	0.147122	TCGA-BLCA	Linoleic acid metabolism-Biosynthesis of unsaturated fatty acids
0.0745139	0.119483	0.528365	0.133333	TCGA-BLCA	Linoleic acid metabolism-Purine metabolism
0.0896606	0.140982	0.562134	0.126972	TCGA-BLCA	Linoleic acid metabolism-Pyrimidine metabolism
1.32236e-06	6.12997e-06	0.233154	0.338247	TCGA-BLCA	Linoleic acid metabolism-Alanine, aspartate and glutamate metabolism
0.00010601	0.000326814	0.323504	0.274183	TCGA-BLCA	Linoleic acid metabolism-Glycine, serine and threonine metabolism
4.46765e-05	0.000148044	0.251177	0.28725	TCGA-BLCA	Linoleic acid metabolism-Cysteine and methionine metabolism
0.412097	0.509422	0.722876	0.0676252	TCGA-BLCA	Linoleic acid metabolism-Valine, leucine and isoleucine degradation
0.099046	0.152709	0.610734	0.122647	TCGA-BLCA	Linoleic acid metabolism-Valine, leucine and isoleucine biosynthesis
0.0994417	0.153183	0.581579	0.123299	TCGA-BLCA	Linoleic acid metabolism-Lysine degradation
1.43166e-09	1.21135e-08	0.163558	0.418763	TCGA-BLCA	Linoleic acid metabolism-Arginine biosynthesis
0.00428096	0.00935051	0.399093	0.205499	TCGA-BLCA	Linoleic acid metabolism-Arginine and proline metabolism
1.50114e-05	5.68184e-05	0.280136	0.304555	TCGA-BLCA	Linoleic acid metabolism-Histidine metabolism
0.0185402	0.0347479	0.49895	0.17091	TCGA-BLCA	Linoleic acid metabolism-Tyrosine metabolism
4.58017e-06	1.90758e-05	0.26208	0.321672	TCGA-BLCA	Linoleic acid metabolism-Phenylalanine metabolism
0.0034615	0.00775003	0.402576	0.209885	TCGA-BLCA	Linoleic acid metabolism-Tryptophan metabolism
0.0726072	0.117018	0.584895	0.132667	TCGA-BLCA	Linoleic acid metabolism-Phenylalanine, tyrosine and tryptophan biosynthesis
5.36084e-05	0.000174327	0.225146	0.283889	TCGA-BLCA	Linoleic acid metabolism-beta-Alanine metabolism
0.0158345	0.0300812	2.18709	0.175463	TCGA-BLCA	Linoleic acid metabolism-Taurine and hypotaurine metabolism
6.7949e-08	4.04906e-07	0.196658	0.375365	TCGA-BLCA	Linoleic acid metabolism-Phosphonate and phosphinate metabolism
0.06764	0.109722	0.573441	0.135015	TCGA-BLCA	Linoleic acid metabolism-Selenocompound metabolism
0.0687247	0.111378	0.576	0.134491	TCGA-BLCA	Linoleic acid metabolism-D-Amino acid metabolism
9.75385e-05	0.000301703	0.30394	0.275411	TCGA-BLCA	Linoleic acid metabolism-Glutathione metabolism
0.000156875	0.000467808	0.317398	0.239154	TCGA-BLCA	Linoleic acid metabolism-N-Glycan biosynthesis
4.06772e-05	0.000136478	0.275862	0.26149	TCGA-BLCA	Linoleic acid metabolism-Various types of N-glycan biosynthesis
0.890712	0.937285	1.07852	0.0188814	TCGA-BLCA	Linoleic acid metabolism-Mucin type O-glycan biosynthesis
2.60224e-05	9.1909e-05	0.288745	0.296288	TCGA-BLCA	Linoleic acid metabolism-Mannose type O-glycan biosynthesis
0.00092746	0.0023565	0.364	0.236067	TCGA-BLCA	Linoleic acid metabolism-Other types of O-glycan biosynthesis
0.582794	0.677207	0.827922	0.0471719	TCGA-BLCA	Linoleic acid metabolism-Glycosaminoglycan biosynthesis - chondroitin sulfate / dermatan sulfate
0.21595	0.298021	0.684524	0.0944069	TCGA-BLCA	Linoleic acid metabolism-Glycosaminoglycan biosynthesis - heparan sulfate / heparin
1.469e-06	6.78271e-06	0.223945	0.336452	TCGA-BLCA	Linoleic acid metabolism-Glycosaminoglycan biosynthesis - keratan sulfate
2.17333e-09	1.73766e-08	0.162132	0.413864	TCGA-BLCA	Linoleic acid metabolism-Glycosaminoglycan degradation
1	1	1	0	TCGA-BLCA	Linoleic acid metabolism-Glycosylphosphatidylinositol (GPI)-anchor biosynthesis
1.05063e-08	7.38408e-08	0.184615	0.39736	TCGA-BLCA	Linoleic acid metabolism-Glycosphingolipid biosynthesis - lacto and neolacto series
0.00298333	0.00674878	0.390471	0.213058	TCGA-BLCA	Linoleic acid metabolism-Glycosphingolipid biosynthesis - globo and isoglobo series
0.00709116	0.0146879	0.42226	0.194374	TCGA-BLCA	Linoleic acid metabolism-Glycosphingolipid biosynthesis - ganglio series
1.50806e-05	5.70184e-05	0.22161	0.303133	TCGA-BLCA	Linoleic acid metabolism-Other glycan degradation
0.00111953	0.00278564	0.376623	0.232452	TCGA-BLCA	Linoleic acid metabolism-Thiamine metabolism
5.37177e-07	2.7218e-06	0.229772	0.350322	TCGA-BLCA	Linoleic acid metabolism-Riboflavin metabolism
0.260239	0.350673	1.42973	0.0869778	TCGA-BLCA	Linoleic acid metabolism-Vitamin B6 metabolism
0.0152161	0.0289537	0.476974	0.176065	TCGA-BLCA	Linoleic acid metabolism-Nicotinate and nicotinamide metabolism
0.00322371	0.00725191	0.396748	0.211411	TCGA-BLCA	Linoleic acid metabolism-Pantothenate and CoA biosynthesis
0.00414366	0.00908477	0.417582	0.205971	TCGA-BLCA	Linoleic acid metabolism-Biotin metabolism
0.206196	0.28752	0.673142	0.0964396	TCGA-BLCA	Linoleic acid metabolism-Lipoic acid metabolism
4.42703e-05	0.000147117	0.282446	0.287892	TCGA-BLCA	Linoleic acid metabolism-Folate biosynthesis
0.0204277	0.0377977	0.48661	0.168764	TCGA-BLCA	Linoleic acid metabolism-One carbon pool by folate
0.680168	0.76907	0.859649	0.0377627	TCGA-BLCA	Linoleic acid metabolism-Retinol metabolism
4.42703e-05	0.000147117	0.282446	0.287892	TCGA-BLCA	Linoleic acid metabolism-Porphyrin metabolism
0.0896606	0.140982	0.562134	0.126972	TCGA-BLCA	Linoleic acid metabolism-Ubiquinone and other terpenoid-quinone biosynthesis
0.000183531	0.000538542	0.303337	0.264865	TCGA-BLCA	Linoleic acid metabolism-Terpenoid backbone biosynthesis
0.0383886	0.0664463	2.39321	0.154252	TCGA-BLCA	Linoleic acid metabolism-Caffeine metabolism
0.332055	0.42872	0.735	0.0761387	TCGA-BLCA	Linoleic acid metabolism-Neomycin, kanamycin and gentamicin biosynthesis
[truncated: 57,264 more rows]

## Sheet: Table S3
Table S3. Summary table of the differential metabolic pathways between aged and adult groups identified by limma package
logFC	adj.P.Val	Pathway function
1.2348	3.30937e-72	Phenylalanine metabolism
1.19158	1.80235e-56	Glycosphingolipid biosynthesis - lacto and neolacto series
1.17169	3.67305e-55	Pentose and glucuronate interconversions
1.15224	8.66895e-53	Glutathione metabolism
0.847785	2.3131e-52	Glycosphingolipid biosynthesis - ganglio series
1.14423	2.55874e-50	Metabolism of xenobiotics by cytochrome P450
1.13129	1.28413e-45	Galactose metabolism
1.11022	8.30963e-44	Drug metabolism - other enzymes
0.866382	1.8774e-42	Mannose type O-glycan biosynthesis
1.09712	1.22782e-41	Steroid hormone biosynthesis
0.83165	2.61447e-38	Nitrogen metabolism
0.865805	2.8045e-37	Biosynthesis of unsaturated fatty acids
0.845698	3.88008e-37	Glycosaminoglycan biosynthesis - chondroitin sulfate / dermatan sulfate
1.11826	5.03155e-37	Glycolysis / Gluconeogenesis
1.2285	2.61616e-36	Caffeine metabolism
1.12221	4.89831e-36	Arachidonic acid metabolism
1.12527	7.76567e-36	Tyrosine metabolism
1.10838	1.34635e-35	Folate biosynthesis
1.1151	2.15159e-35	Retinol metabolism
0.888168	7.41364e-34	Alanine, aspartate and glutamate metabolism
1.13747	1.71264e-33	Fructose and mannose metabolism
0.859561	6.44457e-33	D-Amino acid metabolism
1.13324	4.8265e-32	Drug metabolism - cytochrome P450
0.897219	1.18447e-31	beta-Alanine metabolism
1.18738	5.26829e-31	Neomycin, kanamycin and gentamicin biosynthesis
0.88252	4.36927e-28	Taurine and hypotaurine metabolism
0.903713	6.66341e-27	Inositol phosphate metabolism
1.11476	4.6223e-25	Phenylalanine, tyrosine and tryptophan biosynthesis
1.13272	1.43025e-21	Sulfur metabolism
1.12258	4.37722e-20	Mucin type O-glycan biosynthesis
1.08081	5.67633e-18	Amino sugar and nucleotide sugar metabolism
1.13985	1.41551e-16	Riboflavin metabolism
1.07348	4.2362e-16	Pentose phosphate pathway
1.06853	5.41723e-16	Linoleic acid metabolism
0.901072	6.4434e-16	Phosphonate and phosphinate metabolism
1.0874	1.33806e-15	Tryptophan metabolism
0.936188	5.86521e-15	Fatty acid elongation
0.938911	5.86521e-15	Glycerophospholipid metabolism
1.10105	7.60241e-15	Steroid biosynthesis
0.922306	6.60761e-14	Glycine, serine and threonine metabolism
0.935399	3.5266e-12	Lysine degradation
1.08367	4.511e-12	Ascorbate and aldarate metabolism
1.10795	4.59907e-12	Valine, leucine and isoleucine biosynthesis
0.932872	1.52184e-11	Propanoate metabolism
1.05382	4.20647e-11	Porphyrin metabolism
0.933352	1.92697e-10	alpha-Linolenic acid metabolism
0.918039	7.3e-09	Biotin metabolism
1.05971	2.39047e-08	Terpenoid backbone biosynthesis
1.04616	3.56678e-08	Pyrimidine metabolism
1.04461	7.94607e-08	Starch and sucrose metabolism
0.955129	4.40948e-07	Sphingolipid metabolism
0.9562	2.1424e-06	Glyoxylate and dicarboxylate metabolism
0.950212	2.50888e-06	Valine, leucine and isoleucine degradation
0.964313	3.49192e-06	Nicotinate and nicotinamide metabolism
0.968325	4.63648e-06	Purine metabolism
0.957879	1.2724e-05	Arginine and proline metabolism
0.972937	1.94988e-05	Oxidative phosphorylation
1.04091	4.90295e-05	Glycosphingolipid biosynthesis - globo and isoglobo series
0.9631	0.000148396	Glycosaminoglycan biosynthesis - heparan sulfate / heparin
1.03706	0.000233346	Pantothenate and CoA biosynthesis
0.96664	0.000384144	Thiamine metabolism
0.969299	0.00145386	One carbon pool by folate
0.969581	0.0015278	Other types of O-glycan biosynthesis
0.975701	0.00274457	Ether lipid metabolism
0.969613	0.00285316	Butanoate metabolism
1.02508	0.00867842	Various types of N-glycan biosynthesis
1.02969	0.0122046	Glycosaminoglycan biosynthesis - keratan sulfate
1.02417	0.0137769	Ubiquinone and other terpenoid-quinone biosynthesis
1.02645	0.0240327	Other glycan degradation
0.980673	0.024312	Glycosylphosphatidylinositol (GPI)-anchor biosynthesis
0.981392	0.0690515	Selenocompound metabolism
0.979475	0.0806574	Histidine metabolism
0.983738	0.0913693	Primary bile acid biosynthesis
0.988049	0.124911	Cysteine and methionine metabolism
0.98446	0.141745	Lipoic acid metabolism
0.985486	0.165794	Fatty acid degradation
0.984835	0.197832	Vitamin B6 metabolism
0.988569	0.363614	Fatty acid biosynthesis
0.992717	0.420855	Glycosaminoglycan degradation
1.00492	0.599237	N-Glycan biosynthesis
1.00464	0.599237	Pyruvate metabolism
1.00165	0.886082	Citrate cycle (TCA cycle)
0.999204	0.921927	Glycerolipid metabolism
1.00081	0.921927	Arginine biosynthesis

## Sheet: Table S4
Table S4. Summary table of the Pearson correlation analysis between RNA age and metabolic pathway pair score computed by MMP3C framework
Pathway function	P value	Correlation coefficient	Aadjusted p value
Glycolysis / Gluconeogenesis-Citrate cycle (TCA cycle)	0.000289939	0.0447114	0.00034937
Glycolysis / Gluconeogenesis-Pentose phosphate pathway	0.000182985	-0.0461569	0.000222415
Glycolysis / Gluconeogenesis-Pentose and glucuronate interconversions	9.14599e-173	0.335776	1.26019e-171
Glycolysis / Gluconeogenesis-Fructose and mannose metabolism	2.98285e-07	-0.0631905	3.94022e-07
Glycolysis / Gluconeogenesis-Galactose metabolism	5.45397e-11	-0.0808149	7.98845e-11
Glycolysis / Gluconeogenesis-Ascorbate and aldarate metabolism	8.36841e-140	0.303342	7.4993e-139
Glycolysis / Gluconeogenesis-Starch and sucrose metabolism	1.11332e-31	0.143807	2.37083e-31
Glycolysis / Gluconeogenesis-Amino sugar and nucleotide sugar metabolism	0.00079882	0.041372	0.000948786
Glycolysis / Gluconeogenesis-Pyruvate metabolism	3.54411e-215	0.372464	7.31051e-214
Glycolysis / Gluconeogenesis-Glyoxylate and dicarboxylate metabolism	0	0.584488	0
Glycolysis / Gluconeogenesis-Propanoate metabolism	5.21458e-40	0.16233	1.25452e-39
Glycolysis / Gluconeogenesis-Butanoate metabolism	0.00252497	0.037268	0.00294383
Glycolysis / Gluconeogenesis-Inositol phosphate metabolism	9.21423e-34	0.148661	2.01764e-33
Glycolysis / Gluconeogenesis-Oxidative phosphorylation	6.4757e-67	0.210908	2.25292e-66
Glycolysis / Gluconeogenesis-Nitrogen metabolism	7.86819e-155	0.31863	8.43954e-154
Glycolysis / Gluconeogenesis-Sulfur metabolism	4.75453e-45	0.17254	1.22772e-44
Glycolysis / Gluconeogenesis-Fatty acid biosynthesis	0.00105692	0.0404069	0.00124896
Glycolysis / Gluconeogenesis-Fatty acid elongation	1.54765e-114	0.275326	9.99097e-114
Glycolysis / Gluconeogenesis-Fatty acid degradation	5.25581e-241	0.392661	1.47756e-239
Glycolysis / Gluconeogenesis-Steroid biosynthesis	2.04009e-43	0.169303	5.14227e-43
Glycolysis / Gluconeogenesis-Primary bile acid biosynthesis	7.577e-300	0.434009	4.00203e-298
Glycolysis / Gluconeogenesis-Steroid hormone biosynthesis	5.70987e-232	0.385757	1.42176e-230
Glycolysis / Gluconeogenesis-Glycerolipid metabolism	1.6414e-225	0.380718	3.84022e-224
Glycolysis / Gluconeogenesis-Glycerophospholipid metabolism	2.4627e-27	0.133092	4.91412e-27
Glycolysis / Gluconeogenesis-Ether lipid metabolism	2.97954e-10	0.0776436	4.27435e-10
Glycolysis / Gluconeogenesis-Sphingolipid metabolism	6.30598e-106	0.264982	3.63951e-105
Glycolysis / Gluconeogenesis-Arachidonic acid metabolism	6.03511e-15	0.0960946	9.56726e-15
Glycolysis / Gluconeogenesis-Linoleic acid metabolism	5.15115e-253	0.401588	1.69405e-251
Glycolysis / Gluconeogenesis-alpha-Linolenic acid metabolism	6.36942e-115	0.275779	4.1425e-114
Glycolysis / Gluconeogenesis-Biosynthesis of unsaturated fatty acids	4.35401e-106	0.26518	2.52128e-105
Glycolysis / Gluconeogenesis-Purine metabolism	4.96444e-131	0.293971	3.9784e-130
Glycolysis / Gluconeogenesis-Pyrimidine metabolism	0.000157777	0.0466139	0.000192244
Glycolysis / Gluconeogenesis-Alanine, aspartate and glutamate metabolism	6.95896e-221	0.377052	1.54515e-219
Glycolysis / Gluconeogenesis-Glycine, serine and threonine metabolism	0	0.560721	0
Glycolysis / Gluconeogenesis-Cysteine and methionine metabolism	3.6164e-88	0.242043	1.67421e-87
Glycolysis / Gluconeogenesis-Valine, leucine and isoleucine degradation	1.31166e-118	0.280064	8.94803e-118
Glycolysis / Gluconeogenesis-Valine, leucine and isoleucine biosynthesis	2.41521e-05	0.0520853	3.02966e-05
Glycolysis / Gluconeogenesis-Lysine degradation	2.65795e-156	0.32008	2.93216e-155
Glycolysis / Gluconeogenesis-Arginine biosynthesis	0	0.526751	0
Glycolysis / Gluconeogenesis-Arginine and proline metabolism	1.19599e-89	0.244049	5.61889e-89
Glycolysis / Gluconeogenesis-Histidine metabolism	2.08021e-46	0.175186	5.51036e-46
Glycolysis / Gluconeogenesis-Tyrosine metabolism	8.28801e-168	0.331146	1.06221e-166
Glycolysis / Gluconeogenesis-Phenylalanine metabolism	3.60167e-73	0.220575	1.37218e-72
Glycolysis / Gluconeogenesis-Tryptophan metabolism	7.92978e-137	0.300202	6.85935e-136
Glycolysis / Gluconeogenesis-Phenylalanine, tyrosine and tryptophan biosynthesis	3.63604e-35	0.151844	8.15128e-35
Glycolysis / Gluconeogenesis-beta-Alanine metabolism	8.58224e-88	0.241532	3.94172e-87
Glycolysis / Gluconeogenesis-Taurine and hypotaurine metabolism	8.42378e-79	0.228897	3.47518e-78
Glycolysis / Gluconeogenesis-Phosphonate and phosphinate metabolism	2.09646e-101	0.25936	1.15272e-100
Glycolysis / Gluconeogenesis-Selenocompound metabolism	7.79367e-52	0.185356	2.24721e-51
Glycolysis / Gluconeogenesis-D-Amino acid metabolism	4.44942e-79	0.229298	1.84212e-78
Glycolysis / Gluconeogenesis-Glutathione metabolism	1.13202e-223	0.379267	2.63081e-222
Glycolysis / Gluconeogenesis-N-Glycan biosynthesis	3.11116e-22	0.119263	5.63695e-22
Glycolysis / Gluconeogenesis-Various types of N-glycan biosynthesis	1.80014e-111	0.271695	1.099e-110
Glycolysis / Gluconeogenesis-Mucin type O-glycan biosynthesis	2.21104e-33	0.147787	4.8113e-33
Glycolysis / Gluconeogenesis-Mannose type O-glycan biosynthesis	2.57151e-89	0.2436	1.20165e-88
Glycolysis / Gluconeogenesis-Other types of O-glycan biosynthesis	1.69764e-10	0.0787079	2.44847e-10
Glycolysis / Gluconeogenesis-Glycosaminoglycan biosynthesis - chondroitin sulfate / dermatan sulfate	7.48815e-83	0.234683	3.25482e-82
Glycolysis / Gluconeogenesis-Glycosaminoglycan biosynthesis - heparan sulfate / heparin	1.06982e-63	0.205742	3.58596e-63
Glycolysis / Gluconeogenesis-Glycosaminoglycan biosynthesis - keratan sulfate	4.93254e-92	0.247241	2.41501e-91
Glycolysis / Gluconeogenesis-Glycosaminoglycan degradation	2.86151e-42	0.16699	7.13025e-42
Glycolysis / Gluconeogenesis-Glycosylphosphatidylinositol (GPI)-anchor biosynthesis	0.0136666	0.0304305	0.0154983
Glycolysis / Gluconeogenesis-Glycosphingolipid biosynthesis - lacto and neolacto series	3.53574e-06	-0.0571887	4.53814e-06
Glycolysis / Gluconeogenesis-Glycosphingolipid biosynthesis - globo and isoglobo series	4.28168e-06	0.0566993	5.46938e-06
Glycolysis / Gluconeogenesis-Glycosphingolipid biosynthesis - ganglio series	4.0302e-156	0.319902	4.40416e-155
Glycolysis / Gluconeogenesis-Other glycan degradation	1.91631e-56	0.193551	5.87017e-56
Glycolysis / Gluconeogenesis-Thiamine metabolism	3.08524e-121	0.283074	2.22674e-120
Glycolysis / Gluconeogenesis-Riboflavin metabolism	1.73117e-61	0.202113	5.62953e-61
Glycolysis / Gluconeogenesis-Vitamin B6 metabolism	2.51534e-40	0.162991	6.08077e-40
Glycolysis / Gluconeogenesis-Nicotinate and nicotinamide metabolism	0	0.454096	0
Glycolysis / Gluconeogenesis-Pantothenate and CoA biosynthesis	1.51035e-226	0.381532	3.58168e-225
Glycolysis / Gluconeogenesis-Biotin metabolism	3.02661e-54	0.189689	9.01005e-54
Glycolysis / Gluconeogenesis-Lipoic acid metabolism	9.66553e-47	0.175828	2.58588e-46
Glycolysis / Gluconeogenesis-Folate biosynthesis	1.95334e-37	0.156849	4.53352e-37
Glycolysis / Gluconeogenesis-One carbon pool by folate	2.30094e-120	0.282079	1.6237e-119
Glycolysis / Gluconeogenesis-Retinol metabolism	4.88854e-46	0.174468	1.28615e-45
Glycolysis / Gluconeogenesis-Porphyrin metabolism	6.87031e-20	0.112334	1.19391e-19
Glycolysis / Gluconeogenesis-Ubiquinone and other terpenoid-quinone biosynthesis	4.89833e-49	0.180187	1.35413e-48
Glycolysis / Gluconeogenesis-Terpenoid backbone biosynthesis	2.23016e-58	0.196881	6.98502e-58
Glycolysis / Gluconeogenesis-Caffeine metabolism	1.94031e-20	-0.113995	3.41441e-20
Glycolysis / Gluconeogenesis-Neomycin, kanamycin and gentamicin biosynthesis	2.04155e-16	-0.101197	3.32097e-16
Glycolysis / Gluconeogenesis-Metabolism of xenobiotics by cytochrome P450	0	0.460431	0
Glycolysis / Gluconeogenesis-Drug metabolism - cytochrome P450	2.17922e-193	0.354226	3.65229e-192
Glycolysis / Gluconeogenesis-Drug metabolism - other enzymes	1.28102e-225	0.380802	3.01733e-224
Citrate cycle (TCA cycle)-Pentose phosphate pathway	3.37076e-08	-0.0680685	4.58645e-08
Citrate cycle (TCA cycle)-Pentose and glucuronate interconversions	2.49912e-81	0.232526	1.06114e-80
Citrate cycle (TCA cycle)-Fructose and mannose metabolism	6.4211e-08	-0.0666619	8.66253e-08
Citrate cycle (TCA cycle)-Galactose metabolism	2.46676e-13	-0.0901777	3.79318e-13
Citrate cycle (TCA cycle)-Ascorbate and aldarate metabolism	2.80956e-64	0.206685	9.51811e-64
Citrate cycle (TCA cycle)-Starch and sucrose metabolism	5.5109e-11	0.0807959	8.06507e-11
Citrate cycle (TCA cycle)-Amino sugar and nucleotide sugar metabolism	0.88501	-0.0017851	0.891661
Citrate cycle (TCA cycle)-Pyruvate metabolism	1.68437e-287	0.425802	7.72593e-286
Citrate cycle (TCA cycle)-Glyoxylate and dicarboxylate metabolism	0	0.644481	0
Citrate cycle (TCA cycle)-Propanoate metabolism	1.76082e-56	0.193615	5.3986e-56
Citrate cycle (TCA cycle)-Butanoate metabolism	0.893812	0.00164761	0.899748
Citrate cycle (TCA cycle)-Inositol phosphate metabolism	4.47225e-32	0.144743	9.5881e-32
Citrate cycle (TCA cycle)-Oxidative phosphorylation	3.83855e-64	0.206465	1.29287e-63
Citrate cycle (TCA cycle)-Nitrogen metabolism	9.83702e-156	0.319521	1.06828e-154
Citrate cycle (TCA cycle)-Sulfur metabolism	3.60525e-36	0.154078	8.20359e-36
Citrate cycle (TCA cycle)-Fatty acid biosynthesis	0.159334	0.0173697	0.170275
Citrate cycle (TCA cycle)-Fatty acid elongation	7.60491e-167	0.330238	9.64026e-166
Citrate cycle (TCA cycle)-Fatty acid degradation	2.84783e-219	0.375764	6.16617e-218
Citrate cycle (TCA cycle)-Steroid biosynthesis	1.62661e-37	0.157021	3.78275e-37
Citrate cycle (TCA cycle)-Primary bile acid biosynthesis	3.04354e-249	0.398814	9.47303e-248
Citrate cycle (TCA cycle)-Steroid hormone biosynthesis	8.79029e-138	0.301214	7.71863e-137
Citrate cycle (TCA cycle)-Glycerolipid metabolism	2.68178e-198	0.358441	4.76974e-197
Citrate cycle (TCA cycle)-Glycerophospholipid metabolism	1.4826e-22	0.120184	2.70312e-22
Citrate cycle (TCA cycle)-Ether lipid metabolism	0.000500426	0.0429415	0.000598657
Citrate cycle (TCA cycle)-Sphingolipid metabolism	1.54928e-109	0.269375	9.26381e-109
Citrate cycle (TCA cycle)-Arachidonic acid metabolism	1.99259e-05	0.0526167	2.50403e-05
Citrate cycle (TCA cycle)-Linoleic acid metabolism	1.92324e-181	0.343692	2.84085e-180
Citrate cycle (TCA cycle)-alpha-Linolenic acid metabolism	4.54652e-106	0.265157	2.62839e-105
Citrate cycle (TCA cycle)-Biosynthesis of unsaturated fatty acids	1.76055e-128	0.291181	1.36384e-127
Citrate cycle (TCA cycle)-Purine metabolism	8.45158e-157	0.320568	9.41285e-156
Citrate cycle (TCA cycle)-Pyrimidine metabolism	0.312599	0.0124636	0.328229
Citrate cycle (TCA cycle)-Alanine, aspartate and glutamate metabolism	1.65826e-227	0.382284	3.98669e-226
Citrate cycle (TCA cycle)-Glycine, serine and threonine metabolism	0	0.516576	0
Citrate cycle (TCA cycle)-Cysteine and methionine metabolism	1.63589e-69	0.21498	5.94034e-69
Citrate cycle (TCA cycle)-Valine, leucine and isoleucine degradation	6.00208e-154	0.317757	6.32123e-153
Citrate cycle (TCA cycle)-Valine, leucine and isoleucine biosynthesis	0.0153776	0.0299057	0.0174103
Citrate cycle (TCA cycle)-Lysine degradation	3.44111e-152	0.316008	3.53855e-151
Citrate cycle (TCA cycle)-Arginine biosynthesis	0	0.531524	0
Citrate cycle (TCA cycle)-Arginine and proline metabolism	6.1876e-47	0.1762	1.66051e-46
Citrate cycle (TCA cycle)-Histidine metabolism	1.62087e-21	0.117188	2.89612e-21
Citrate cycle (TCA cycle)-Tyrosine metabolism	5.3606e-93	0.248518	2.66577e-92
Citrate cycle (TCA cycle)-Phenylalanine metabolism	3.79608e-31	0.142537	8.02981e-31
Citrate cycle (TCA cycle)-Tryptophan metabolism	2.05182e-61	0.20199	6.65982e-61
Citrate cycle (TCA cycle)-Phenylalanine, tyrosine and tryptophan biosynthesis	6.23135e-23	0.121251	1.14449e-22
Citrate cycle (TCA cycle)-beta-Alanine metabolism	2.46152e-67	0.211573	8.66754e-67
Citrate cycle (TCA cycle)-Taurine and hypotaurine metabolism	4.16135e-65	0.208023	1.4278e-64
Citrate cycle (TCA cycle)-Phosphonate and phosphinate metabolism	3.51487e-119	0.280723	2.42631e-118
Citrate cycle (TCA cycle)-Selenocompound metabolism	6.52579e-58	0.196084	2.02572e-57
Citrate cycle (TCA cycle)-D-Amino acid metabolism	1.17889e-69	0.215201	4.28978e-69
Citrate cycle (TCA cycle)-Glutathione metabolism	2.17694e-129	0.292178	1.70535e-128
Citrate cycle (TCA cycle)-N-Glycan biosynthesis	1.19247e-18	0.10849	2.02383e-18
Citrate cycle (TCA cycle)-Various types of N-glycan biosynthesis	3.9331e-118	0.279514	2.66747e-117
Citrate cycle (TCA cycle)-Mucin type O-glycan biosynthesis	1.30794e-20	0.114508	2.30859e-20
Citrate cycle (TCA cycle)-Mannose type O-glycan biosynthesis	7.20948e-105	0.263679	4.12004e-104
Citrate cycle (TCA cycle)-Other types of O-glycan biosynthesis	4.74502e-05	0.0501791	5.88025e-05
Citrate cycle (TCA cycle)-Glycosaminoglycan biosynthesis - chondroitin sulfate / dermatan sulfate	1.67688e-67	0.211836	5.92259e-67
Citrate cycle (TCA cycle)-Glycosaminoglycan biosynthesis - heparan sulfate / heparin	1.00088e-50	0.183327	2.83205e-50
Citrate cycle (TCA cycle)-Glycosaminoglycan biosynthesis - keratan sulfate	7.57897e-78	0.22751	3.07213e-77
Citrate cycle (TCA cycle)-Glycosaminoglycan degradation	1.19578e-28	0.136423	2.44486e-28
Citrate cycle (TCA cycle)-Glycosylphosphatidylinositol (GPI)-anchor biosynthesis	0.89138	0.00168558	0.897559
Citrate cycle (TCA cycle)-Glycosphingolipid biosynthesis - lacto and neolacto series	1.57003e-09	-0.0744134	2.21315e-09
Citrate cycle (TCA cycle)-Glycosphingolipid biosynthesis - globo and isoglobo series	0.0172603	0.0293845	0.0195039
Citrate cycle (TCA cycle)-Glycosphingolipid biosynthesis - ganglio series	3.54573e-161	0.324825	4.20423e-160
Citrate cycle (TCA cycle)-Other glycan degradation	5.83771e-51	0.183757	1.65989e-50
Citrate cycle (TCA cycle)-Thiamine metabolism	9.96084e-105	0.263505	5.67377e-104
Citrate cycle (TCA cycle)-Riboflavin metabolism	1.63536e-46	0.175388	4.34187e-46
Citrate cycle (TCA cycle)-Vitamin B6 metabolism	3.98106e-32	0.144862	8.54555e-32
Citrate cycle (TCA cycle)-Nicotinate and nicotinamide metabolism	4.80774e-297	0.432166	2.42895e-295
Citrate cycle (TCA cycle)-Pantothenate and CoA biosynthesis	1.60033e-154	0.318325	1.70604e-153
Citrate cycle (TCA cycle)-Biotin metabolism	4.62115e-61	0.201404	1.49576e-60
Citrate cycle (TCA cycle)-Lipoic acid metabolism	8.22004e-42	0.166057	2.03661e-41
[truncated: 3,332 more rows]

## Sheet: Table S5
Table S5. Summary table of the Pearson correlation analysis between methylation age and metabolic pathway pair score computed by MMP3C framework
[truncated: 3,487 more rows]

[truncated: 2 more sheets: Table S6, Table S7]
